# Supplementary material for: 2-Cyclo­hexyl­idene-N-methyl­hydrazine­carbothio­amide
Source: Acta Crystallogr Sect E Struct Rep Online. 2012 Oct 13;68(Pt 11):o3104–5. doi: 10.1107/S1600536812042018 (PMC3515211; doi:10.1107/S1600536812042018)
Supplement: Supplementary file 1 [file e-68-o3104-sup1.cif]

##############################################################################
#                                                                            #
# This CIF contains the data in a paper accepted for publication in          #
# Acta Crystallographica Section E. It conforms to the requirements of       #
# Notes for Authors for Acta Crystallographica Section E, and has been       #
# peer reviewed under the auspices of the IUCr Commission on Journals.       #
#                                                                            #
# Full details of the Crystallographic Information File format               #
# are given in the paper "The Crystallographic Information File (CIF):       #
# a New Standard Archive File for Crystallography" by S. R. Hall, F. H.      #
# Allen and I. D. Brown [Acta Cryst. (1991), A47, 655-685].                  #
#                                                                            #
# The current version of the core CIF dictionary is obtainable from          #
# ftp://ftp.iucr.org/pub/cif_core.dic.                                       #
#                                                                            #
# Software is freely available for graphical display of the structure(s)     #
# in this CIF. For information consult the CIF software page                 #
# http://www.iucr.org/resources/cif/software.                                #
#                                                                            #
# This file may be used for bona fide research purposes within the           #
# scientific community so long as proper attribution is given to the journal # 
# article from which it was obtained.                                        #
#                                                                            #
##############################################################################
data_global
_audit_creation_method     CRYSTALS_ver_14.40
_journal_date_recd_electronic     2012-07-30
_journal_date_accepted     2012-10-08
_journal_name_full     'Acta Crystallographica, Section E'
_journal_year     2012
_journal_volume     68
_journal_issue     11
_journal_page_first     o3104
_journal_page_last     o3105
_journal_paper_category     QO
_journal_paper_doi     10.1107/S1600536812042018
_journal_coeditor_code     BG2476
_publ_contact_author_name     'Thahira BSA Ravoof'
_publ_contact_author_address
;
 Department of Chemistry,
 Faculty of Science,
 Universiti Putra Malaysia,
 43400 UPM Serdang,
 Selangor,
 MALAYSIA.
;
_publ_contact_author_email     thahira.begum@science.upm.edu.my
_publ_contact_author_fax      60389435380
_publ_contact_author_phone      60389466804
_publ_section_title
;
2-Cyclohexylidene-<i>N</i>-methylhydrazinecarbothioamide
;
loop_
    _publ_author_name
    _publ_author_address
    'Tayamon, Shahedeh'
;
 Department of Chemistry,
 Faculty of Science,
 Universiti Putra Malaysia,
 43400 UPM Serdang,
 Selangor,
 MALAYSIA.
;
    'Mazlan, Nurul Ain'
;
 Department of Chemistry,
 Faculty of Science,
 Universiti Putra Malaysia,
 43400 UPM Serdang,
 Selangor,
 MALAYSIA.
;
    'Ravoof, Thahira Begum S. A.'
;
 Department of Chemistry,
 Faculty of Science,
 Universiti Putra Malaysia,
 43400 UPM Serdang,
 Selangor,
 MALAYSIA.
;
    'Mohamed Tahir, Mohamed Ibrahim'
;
 Department of Chemistry,
 Faculty of Science,
 Universiti Putra Malaysia,
 43400 UPM Serdang,
 Selangor,
 MALAYSIA.
;
    'Crouse, Karen A'
;
 Department of Chemistry,
 Faculty of Science,
 Universiti Putra Malaysia,
 43400 UPM Serdang,
 Selangor,
 MALAYSIA.
;
_chemical_name_systematic
;
2-cyclohexylidene-N-methylhydrazinecarbothioamide
;
_chemical_melting_point     ?
data_I
_chemical_name_systematic
;
2-Cyclohexylidene-<i>N</i>-methylhydrazinecarbothioamide
;
_chemical_formula_moiety     'C8 H15 N3 S1'
_chemical_formula_sum     'C8 H15 N3 S1'
_chemical_formula_iupac     'C8 H15 N3 S1'
_chemical_formula_weight     185.29
_symmetry_cell_setting     monoclinic
_symmetry_space_group_name_H-M     'P 21/c '
_symmetry_space_group_name_Hall     '-P 2ybc'
loop_
    _symmetry_equiv_pos_as_xyz
    'x,y,z'
    '-x,-y,-z'
    '-x,y+1/2,-z+1/2'
    'x,-y+1/2,z+1/2'
_cell_length_a     10.0538(3)
_cell_length_b     11.0108(3)
_cell_length_c     17.9484(5)
_cell_angle_alpha     90
_cell_angle_beta     102.132(3)
_cell_angle_gamma     90
_cell_volume     1942.52(10)
_cell_formula_units_Z     8
_cell_measurement_reflns_used     6569
_cell_measurement_theta_min     4
_cell_measurement_theta_max     71
_cell_measurement_temperature     100
_exptl_crystal_description     'plate'
_exptl_crystal_colour     'yellow'
_exptl_crystal_size_max     0.270
_exptl_crystal_size_mid     0.220
_exptl_crystal_size_min     0.100
_exptl_crystal_density_diffrn     1.267
_exptl_crystal_density_meas     ?
_exptl_crystal_density_method     'not measured'
_exptl_crystal_F_000     800
_exptl_absorpt_coefficient_mu     2.561
_exptl_absorpt_correction_type     multi-scan
_exptl_absorpt_process_details     '(CrysAlis PRO; Agilent, 2011)'
_exptl_absorpt_correction_T_min     0.58
_exptl_absorpt_correction_T_max     0.77
_exptl_special_details
;
The crystal was placed in the cold stream of an Oxford Cryosystems open-flow
nitrogen cryostat (Cosier & Glazer, 1986) with a nominal stability of 0.1 K.
Cosier, J. & Glazer, A.<i>M</i>., 1986. J. Appl. Cryst. 105--107.
;
_diffrn_ambient_temperature     100
_diffrn_radiation_type     'Cu K\a'
_diffrn_radiation_wavelength     1.54180
_diffrn_radiation_monochromator     'graphite'
_diffrn_measurement_device_type     'Agilent  Gemini'
_diffrn_measurement_device     'Area'
_diffrn_measurement_method     \w
_diffrn_reflns_number     13859
_diffrn_reflns_av_R_equivalents     0.025
_diffrn_reflns_theta_min     4.498
_diffrn_reflns_theta_max     71.315
_diffrn_reflns_theta_full     69.889
_diffrn_measured_fraction_theta_max     0.992
_diffrn_measured_fraction_theta_full     0.998
_diffrn_reflns_limit_h_min     -12
_diffrn_reflns_limit_h_max     12
_diffrn_reflns_limit_k_min     -12
_diffrn_reflns_limit_k_max     13
_diffrn_reflns_limit_l_min     -22
_diffrn_reflns_limit_l_max     20
_diffrn_standards_number     0
_diffrn_standards_interval_count     .
_diffrn_standards_interval_time     .
_diffrn_standards_decay_%     ?
_refine_special_details     ?
_reflns_number_total     3754
_reflns_number_gt     3414
_reflns_threshold_expression     I>2.0\s(I)
_refine_ls_structure_factor_coef     Fsqd
_refine_ls_matrix_type     full
_refine_ls_R_factor_all     0.0378
_refine_ls_R_factor_gt     0.0349
_refine_ls_wR_factor_all     0.0903
_refine_ls_wR_factor_gt     0.0879
_refine_ls_wR_factor_ref     0.0903
_refine_ls_goodness_of_fit_ref     0.9797
_refine_ls_number_reflns     3740
_refine_ls_number_parameters     217
_refine_ls_number_restraints     0
_refine_ls_hydrogen_treatment     constr
_refine_ls_weighting_scheme     calc
_refine_ls_weighting_details
;
 Method= Modified Sheldrick
 w=1/[\s^2^(F^2^) + ( 0.05P)^2^ + 1.01P]
 ,where P=(max(Fo^2^,0) + 2Fc^2^)/3
;
_atom_sites_solution_hydrogens     difmap
_atom_sites_solution_primary     direct
_refine_ls_shift/su_max     0.0006577
_refine_ls_shift/su_mean     0.0000422
_refine_diff_density_max     0.42
_refine_diff_density_min     -0.21
_refine_ls_extinction_method     'None'
loop_
    _atom_type_symbol
    _atom_type_scat_Cromer_Mann_a1
    _atom_type_scat_Cromer_Mann_a2
    _atom_type_scat_Cromer_Mann_a3
    _atom_type_scat_Cromer_Mann_a4
    _atom_type_scat_Cromer_Mann_b1
    _atom_type_scat_Cromer_Mann_b2
    _atom_type_scat_Cromer_Mann_b3
    _atom_type_scat_Cromer_Mann_b4
    _atom_type_scat_Cromer_Mann_c
    _atom_type_scat_dispersion_real
    _atom_type_scat_dispersion_imag
    _atom_type_scat_source
    C 2.3100 1.0200 1.5886 0.8650 20.8439 10.2075 0.5687 51.6512 0.2156 0.0181
                                                                          0.0091
                                'International Tables Vol C 4.2.6.8 and 6.1.1.4'
    H 0.4930 0.3229 0.1402 0.0408 10.5109 26.1257 3.1424 57.7998 0.0030 0.0000
                                                                          0.0000
                                'International Tables Vol C 4.2.6.8 and 6.1.1.4'
    N 12.2126 3.1322 2.0125 1.1663 0.0057 9.8933 28.9975 0.5826 -11.5290 0.0311
                                                                          0.0180
                                'International Tables Vol C 4.2.6.8 and 6.1.1.4'
    S 6.9053 5.2034 1.4379 1.5863 1.4679 22.2151 0.2536 56.1720 0.8669 0.3331
                                                                          0.5567
                                'International Tables Vol C 4.2.6.8 and 6.1.1.4'
_computing_data_collection     'CrysAlis PRO (Agilent, 2011)'
_computing_cell_refinement     'CrysAlis PRO (Agilent, 2011)'
_computing_data_reduction     'CrysAlis PRO (Agilent, 2011)'
_computing_structure_solution     'SIR92 (Altomare <i>et al.</i>, 1994)'
_computing_structure_refinement     'CRYSTALS (Betteridge <i>et al.</i>, 2003)'
_computing_molecular_graphics     'CAMERON (Watkin <i>et al.</i>, 1996)'
_computing_publication_material     'CRYSTALS (Betteridge <i>et al.</i>, 2003)'
loop_
    _atom_site_type_symbol
    _atom_site_label
    _atom_site_fract_x
    _atom_site_fract_y
    _atom_site_fract_z
    _atom_site_U_iso_or_equiv
    _atom_site_adp_type
    _atom_site_occupancy
    _atom_site_disorder_assembly
    _atom_site_disorder_group
    S S201 0.58434(4) -0.01233(3) 0.30376(2) 0.0187 Uani 1.0000 . .
    C C202 0.60061(14) 0.13128(13) 0.27235(8) 0.0162 Uani 1.0000 . .
    N N203 0.53742(13) 0.22586(11) 0.29493(7) 0.0181 Uani 1.0000 . .
    C C204 0.44282(16) 0.21726(14) 0.34578(9) 0.0209 Uani 1.0000 . .
    N N205 0.67851(13) 0.15375(11) 0.22056(7) 0.0167 Uani 1.0000 . .
    N N206 0.70685(13) 0.27513(11) 0.20908(7) 0.0172 Uani 1.0000 . .
    C C207 0.76628(14) 0.30324(13) 0.15489(8) 0.0164 Uani 1.0000 . .
    C C208 0.80605(16) 0.22007(13) 0.09651(8) 0.0185 Uani 1.0000 . .
    C C209 0.76595(17) 0.27449(14) 0.01581(9) 0.0224 Uani 1.0000 . .
    C C210 0.81075(18) 0.40699(15) 0.01227(9) 0.0253 Uani 1.0000 . .
    C C211 0.75322(17) 0.48442(14) 0.06856(9) 0.0216 Uani 1.0000 . .
    C C212 0.80051(16) 0.43550(13) 0.14981(9) 0.0189 Uani 1.0000 . .
    H H2042 0.4105 0.2974 0.3532 0.0328 Uiso 1.0000 . .
    H H2041 0.4865 0.1830 0.3941 0.0327 Uiso 1.0000 . .
    H H2043 0.3665 0.1658 0.3226 0.0325 Uiso 1.0000 . .
    H H2082 0.9047 0.2100 0.1102 0.0244 Uiso 1.0000 . .
    H H2081 0.7642 0.1400 0.0982 0.0221 Uiso 1.0000 . .
    H H2091 0.8084 0.2250 -0.0181 0.0289 Uiso 1.0000 . .
    H H2092 0.6676 0.2711 -0.0007 0.0289 Uiso 1.0000 . .
    H H2102 0.9105 0.4108 0.0260 0.0327 Uiso 1.0000 . .
    H H2101 0.7794 0.4379 -0.0396 0.0332 Uiso 1.0000 . .
    H H2111 0.7819 0.5687 0.0665 0.0267 Uiso 1.0000 . .
    H H2112 0.6522 0.4812 0.0542 0.0274 Uiso 1.0000 . .
    H H2121 0.8989 0.4423 0.1649 0.0247 Uiso 1.0000 . .
    H H2122 0.7612 0.4819 0.1862 0.0250 Uiso 1.0000 . .
    H H2051 0.7311 0.0945 0.2094 0.0237 Uiso 1.0000 . .
    H H2031 0.5539 0.2982 0.2789 0.0238 Uiso 1.0000 . .
    S S101 0.10077(4) 0.43846(3) 0.32431(2) 0.0195 Uani 1.0000 . .
    C C102 0.09543(14) 0.30514(14) 0.27653(8) 0.0162 Uani 1.0000 . .
    N N103 0.03196(13) 0.20656(11) 0.29422(7) 0.0171 Uani 1.0000 . .
    C C104 -0.04378(16) 0.20264(14) 0.35483(9) 0.0198 Uani 1.0000 . .
    N N105 0.15382(12) 0.29552(11) 0.21498(7) 0.0168 Uani 1.0000 . .
    N N106 0.16479(13) 0.17797(11) 0.18731(7) 0.0191 Uani 1.0000 . .
    C C107 0.20173(15) 0.16549(14) 0.12364(9) 0.0180 Uani 1.0000 . .
    C C108 0.23688(15) 0.26264(14) 0.07247(8) 0.0188 Uani 1.0000 . .
    C C109 0.38405(16) 0.24444(14) 0.06287(9) 0.0201 Uani 1.0000 . .
    C C110 0.40502(17) 0.11593(14) 0.03518(9) 0.0228 Uani 1.0000 . .
    C C111 0.36605(16) 0.01991(14) 0.08823(9) 0.0206 Uani 1.0000 . .
    C C112 0.21911(17) 0.03771(15) 0.09779(10) 0.0240 Uani 1.0000 . .
    H H1041 -0.0770 0.1213 0.3570 0.0331 Uiso 1.0000 . .
    H H1042 0.0137 0.2223 0.4028 0.0329 Uiso 1.0000 . .
    H H1043 -0.1208 0.2590 0.3436 0.0325 Uiso 1.0000 . .
    H H1081 0.2226 0.3447 0.0915 0.0246 Uiso 1.0000 . .
    H H1082 0.1745 0.2523 0.0229 0.0255 Uiso 1.0000 . .
    H H1092 0.4454 0.2578 0.1125 0.0256 Uiso 1.0000 . .
    H H1091 0.4047 0.3045 0.0275 0.0262 Uiso 1.0000 . .
    H H1101 0.5017 0.1051 0.0335 0.0290 Uiso 1.0000 . .
    H H1102 0.3480 0.1049 -0.0165 0.0286 Uiso 1.0000 . .
    H H1112 0.4287 0.0259 0.1391 0.0258 Uiso 1.0000 . .
    H H1111 0.3763 -0.0617 0.0669 0.0248 Uiso 1.0000 . .
    H H1121 0.1964 -0.0195 0.1338 0.0317 Uiso 1.0000 . .
    H H1122 0.1553 0.0268 0.0483 0.0307 Uiso 1.0000 . .
    H H1031 0.0352 0.1396 0.2682 0.0230 Uiso 1.0000 . .
    H H1051 0.2103 0.3519 0.2083 0.0243 Uiso 1.0000 . .
loop_
    _atom_site_aniso_label
    _atom_site_aniso_U_11
    _atom_site_aniso_U_22
    _atom_site_aniso_U_33
    _atom_site_aniso_U_12
    _atom_site_aniso_U_13
    _atom_site_aniso_U_23
    S201 0.0218(2) 0.01267(19) 0.0224(2) -0.00031(13) 0.00684(15) 0.00329(13)
    C202 0.0161(7) 0.0153(7) 0.0155(7) -0.0016(5) -0.0003(5) 0.0006(5)
    N203 0.0214(6) 0.0127(6) 0.0214(6) 0.0004(5) 0.0069(5) 0.0022(5)
    C204 0.0213(8) 0.0199(8) 0.0225(8) 0.0000(6) 0.0072(6) -0.0010(6)
    N205 0.0202(6) 0.0112(6) 0.0194(6) 0.0009(5) 0.0060(5) 0.0014(5)
    N206 0.0187(6) 0.0120(6) 0.0200(6) 0.0007(5) 0.0020(5) 0.0015(5)
    C207 0.0161(7) 0.0150(7) 0.0168(7) 0.0006(5) 0.0008(5) 0.0020(5)
    C208 0.0216(7) 0.0138(7) 0.0209(8) 0.0012(6) 0.0060(6) 0.0015(6)
    C209 0.0308(8) 0.0195(8) 0.0174(7) -0.0022(6) 0.0059(6) -0.0001(6)
    C210 0.0362(9) 0.0208(8) 0.0199(8) -0.0026(7) 0.0084(7) 0.0046(6)
    C211 0.0257(8) 0.0155(7) 0.0234(8) -0.0004(6) 0.0047(6) 0.0043(6)
    C212 0.0218(7) 0.0143(7) 0.0205(8) -0.0010(6) 0.0045(6) 0.0004(6)
    S101 0.0230(2) 0.0150(2) 0.0221(2) -0.00106(13) 0.00819(15) -0.00470(13)
    C102 0.0149(7) 0.0158(7) 0.0173(7) 0.0027(5) 0.0020(5) 0.0003(5)
    N103 0.0195(6) 0.0141(6) 0.0189(6) -0.0002(5) 0.0069(5) -0.0014(5)
    C104 0.0210(7) 0.0208(8) 0.0191(7) -0.0006(6) 0.0072(6) 0.0013(6)
    N105 0.0189(6) 0.0120(6) 0.0209(6) -0.0016(5) 0.0070(5) -0.0016(5)
    N106 0.0196(6) 0.0132(6) 0.0264(7) -0.0010(5) 0.0091(5) -0.0030(5)
    C107 0.0149(7) 0.0176(8) 0.0223(7) -0.0020(6) 0.0055(6) -0.0031(6)
    C108 0.0222(8) 0.0175(7) 0.0162(7) 0.0024(6) 0.0032(6) -0.0008(6)
    C109 0.0232(8) 0.0181(8) 0.0211(7) -0.0016(6) 0.0096(6) 0.0007(6)
    C110 0.0249(8) 0.0210(8) 0.0255(8) -0.0007(6) 0.0123(6) -0.0037(6)
    C111 0.0240(8) 0.0150(8) 0.0249(8) 0.0004(6) 0.0094(6) -0.0044(6)
    C112 0.0269(8) 0.0176(8) 0.0314(9) -0.0059(6) 0.0152(7) -0.0069(6)
loop_
    _geom_bond_atom_site_label_1
    _geom_bond_atom_site_label_2
    _geom_bond_site_symmetry_1
    _geom_bond_site_symmetry_2
    _geom_bond_distance
    _geom_bond_publ_flag
    S201 C202 . . 1.6982(15) no
    C202 N203 . . 1.3269(19) no
    C202 N205 . . 1.3582(19) no
    N203 C204 . . 1.4531(19) no
    N203 H2031 . . 0.874 no
    C204 H2042 . . 0.959 no
    C204 H2041 . . 0.962 no
    C204 H2043 . . 0.974 no
    N205 N206 . . 1.3909(17) no
    N205 H2051 . . 0.889 no
    N206 C207 . . 1.2818(19) no
    C207 C208 . . 1.508(2) no
    C207 C212 . . 1.504(2) no
    C208 C209 . . 1.541(2) no
    C208 H2082 . . 0.977 no
    C208 H2081 . . 0.980 no
    C209 C210 . . 1.532(2) no
    C209 H2091 . . 0.979 no
    C209 H2092 . . 0.971 no
    C210 C211 . . 1.526(2) no
    C210 H2102 . . 0.982 no
    C210 H2101 . . 0.980 no
    C211 C212 . . 1.534(2) no
    C211 H2111 . . 0.975 no
    C211 H2112 . . 0.995 no
    C212 H2121 . . 0.972 no
    C212 H2122 . . 0.975 no
    S101 C102 . . 1.6953(15) no
    C102 N103 . . 1.331(2) no
    C102 N105 . . 1.3596(19) no
    N103 C104 . . 1.4537(18) no
    N103 H1031 . . 0.877 no
    C104 H1041 . . 0.959 no
    C104 H1042 . . 0.955 no
    C104 H1043 . . 0.980 no
    N105 N106 . . 1.3989(17) no
    N105 H1051 . . 0.866 no
    N106 C107 . . 1.281(2) no
    C107 C108 . . 1.500(2) no
    C107 C112 . . 1.503(2) no
    C108 C109 . . 1.538(2) no
    C108 H1081 . . 0.987 no
    C108 H1082 . . 0.982 no
    C109 C110 . . 1.529(2) no
    C109 H1092 . . 0.982 no
    C109 H1091 . . 0.969 no
    C110 C111 . . 1.528(2) no
    C110 H1101 . . 0.986 no
    C110 H1102 . . 0.990 no
    C111 C112 . . 1.535(2) no
    C111 H1112 . . 0.997 no
    C111 H1111 . . 0.990 no
    C112 H1121 . . 0.964 no
    C112 H1122 . . 0.987 no
loop_
    _geom_angle_atom_site_label_1
    _geom_angle_atom_site_label_2
    _geom_angle_atom_site_label_3
    _geom_angle_site_symmetry_1
    _geom_angle_site_symmetry_2
    _geom_angle_site_symmetry_3
    _geom_angle
    _geom_angle_publ_flag
    S201 C202 N203 . . . 122.94(11) no
    S201 C202 N205 . . . 120.43(11) no
    N203 C202 N205 . . . 116.62(13) no
    C202 N203 C204 . . . 124.01(13) no
    C202 N203 H2031 . . . 118.6 no
    C204 N203 H2031 . . . 117.4 no
    N203 C204 H2042 . . . 108.2 no
    N203 C204 H2041 . . . 110.8 no
    H2042 C204 H2041 . . . 109.9 no
    N203 C204 H2043 . . . 109.3 no
    H2042 C204 H2043 . . . 109.5 no
    H2041 C204 H2043 . . . 109.1 no
    C202 N205 N206 . . . 116.23(12) no
    C202 N205 H2051 . . . 118.5 no
    N206 N205 H2051 . . . 121.5 no
    N205 N206 C207 . . . 119.15(12) no
    N206 C207 C208 . . . 127.94(13) no
    N206 C207 C212 . . . 115.41(13) no
    C208 C207 C212 . . . 116.66(13) no
    C207 C208 C209 . . . 111.22(12) no
    C207 C208 H2082 . . . 107.3 no
    C209 C208 H2082 . . . 109.4 no
    C207 C208 H2081 . . . 110.2 no
    C209 C208 H2081 . . . 110.5 no
    H2082 C208 H2081 . . . 108.1 no
    C208 C209 C210 . . . 112.84(13) no
    C208 C209 H2091 . . . 107.8 no
    C210 C209 H2091 . . . 109.5 no
    C208 C209 H2092 . . . 108.6 no
    C210 C209 H2092 . . . 108.3 no
    H2091 C209 H2092 . . . 109.8 no
    C209 C210 C211 . . . 110.43(13) no
    C209 C210 H2102 . . . 108.9 no
    C211 C210 H2102 . . . 108.7 no
    C209 C210 H2101 . . . 109.3 no
    C211 C210 H2101 . . . 110.2 no
    H2102 C210 H2101 . . . 109.3 no
    C210 C211 C212 . . . 110.40(13) no
    C210 C211 H2111 . . . 110.5 no
    C212 C211 H2111 . . . 109.6 no
    C210 C211 H2112 . . . 108.5 no
    C212 C211 H2112 . . . 109.2 no
    H2111 C211 H2112 . . . 108.5 no
    C211 C212 C207 . . . 111.64(12) no
    C211 C212 H2121 . . . 109.4 no
    C207 C212 H2121 . . . 106.9 no
    C211 C212 H2122 . . . 111.4 no
    C207 C212 H2122 . . . 109.6 no
    H2121 C212 H2122 . . . 107.7 no
    S101 C102 N103 . . . 123.45(11) no
    S101 C102 N105 . . . 120.35(11) no
    N103 C102 N105 . . . 116.16(13) no
    C102 N103 C104 . . . 123.75(13) no
    C102 N103 H1031 . . . 119.0 no
    C104 N103 H1031 . . . 117.2 no
    N103 C104 H1041 . . . 107.4 no
    N103 C104 H1042 . . . 110.7 no
    H1041 C104 H1042 . . . 109.0 no
    N103 C104 H1043 . . . 110.0 no
    H1041 C104 H1043 . . . 109.4 no
    H1042 C104 H1043 . . . 110.2 no
    C102 N105 N106 . . . 116.12(12) no
    C102 N105 H1051 . . . 117.6 no
    N106 N105 H1051 . . . 120.8 no
    N105 N106 C107 . . . 118.37(13) no
    N106 C107 C108 . . . 128.28(14) no
    N106 C107 C112 . . . 116.74(14) no
    C108 C107 C112 . . . 114.90(13) no
    C107 C108 C109 . . . 109.37(12) no
    C107 C108 H1081 . . . 111.7 no
    C109 C108 H1081 . . . 111.8 no
    C107 C108 H1082 . . . 106.5 no
    C109 C108 H1082 . . . 109.2 no
    H1081 C108 H1082 . . . 108.0 no
    C108 C109 C110 . . . 111.01(13) no
    C108 C109 H1092 . . . 108.3 no
    C110 C109 H1092 . . . 109.3 no
    C108 C109 H1091 . . . 109.1 no
    C110 C109 H1091 . . . 110.9 no
    H1092 C109 H1091 . . . 108.2 no
    C109 C110 C111 . . . 111.52(12) no
    C109 C110 H1101 . . . 109.0 no
    C111 C110 H1101 . . . 108.6 no
    C109 C110 H1102 . . . 109.0 no
    C111 C110 H1102 . . . 109.0 no
    H1101 C110 H1102 . . . 109.7 no
    C110 C111 C112 . . . 111.11(13) no
    C110 C111 H1112 . . . 109.2 no
    C112 C111 H1112 . . . 109.1 no
    C110 C111 H1111 . . . 109.0 no
    C112 C111 H1111 . . . 109.9 no
    H1112 C111 H1111 . . . 108.5 no
    C111 C112 C107 . . . 109.33(13) no
    C111 C112 H1121 . . . 111.2 no
    C107 C112 H1121 . . . 110.2 no
    C111 C112 H1122 . . . 110.0 no
    C107 C112 H1122 . . . 107.2 no
    H1121 C112 H1122 . . . 108.8 no
loop_
    _geom_hbond_atom_site_label_D
    _geom_hbond_atom_site_label_H
    _geom_hbond_atom_site_label_A
    _geom_hbond_site_symmetry_A
    _geom_hbond_distance_DH
    _geom_hbond_distance_HA
    _geom_hbond_distance_DA
    _geom_hbond_angle_DHA
    N205 H2051 S101 3_645 0.89 2.57 3.4559(13) 175
    N105 H1051 S201 3_655 0.87 2.59 3.4484(13) 169
    N203 H2031 S201 3_655 0.87 2.76 3.4691(13) 139
