# Supplementary material for: 2-Cyclo­hexyl­idene-N-methyl­hydrazine­carbothio­amide
Source: Acta Crystallogr Sect E Struct Rep Online. 2012 Oct 13;68(Pt 11):o3104–5. doi: 10.1107/S1600536812042018 (PMC3515211; doi:10.1107/S1600536812042018)
Supplement: Supplementary file 2 [file e-68-o3104-Isup2.hkl]

data_I
#  C:\XcaliburData\1317a_ST73\struc  At 11:
_audit_creation_date        "12-05-11"
_audit_creation_method      CRYSTALS 

_cell_length_a                    10.0538(3)
_cell_angle_alpha                 90
_cell_length_b                    11.0108(3)
_cell_angle_beta                  102.132(3)
_cell_length_c                    17.9484(5)
_cell_angle_gamma                 90
loop_
 _symmetry_equiv_pos_as_xyz
 'x,y,z'
 '-x,-y,-z'
 '-x,y+1/2,-z+1/2'
 'x,-y+1/2,z+1/2'

# NOTE FO on scale of Fc,      0.28329
# Status flags: 
#    o - used in refinement 
#    < - excluded by I/sigmaI cutoff 
#    l - excluded at low resolution  
#    h - excluded at high resolution  
#    x - excluded for another reason  

loop_
_refln_index_h
_refln_index_k
_refln_index_l
_refln_F_squared_meas
_refln_F_squared_calc
_refln_F_squared_sigma
_refln_observed_status
_refln_refinement_weight
   1   0   0       41.94        0.00        2.47 l   0.0000E+00
   2   0   0     6648.44     6435.19       40.33 o   0.7332E-05
   3   0   0     6460.96     6072.63       36.73 o   0.8035E-05
   4   0   0      990.48      996.77       17.23 o   0.2361E-03
   5   0   0     7442.35     6710.81       57.40 o   0.6426E-05
   6   0   0     4783.91     4648.17       73.71 o   0.1312E-04
   7   0   0       84.71       72.83       11.84 o   0.4194E-02
   8   0   0      232.50      241.40       20.22 o   0.1199E-02
   9   0   0      429.43      400.81       19.78 o   0.7597E-03
  10   0   0     1125.76     1054.12       30.41 o   0.1831E-03
  11   0   0      123.15      107.91        9.25 o   0.4089E-02
  12   0   0       55.75       72.00        6.82 o   0.7703E-02
   1   1   0        1.92        0.00        1.01 l   0.0000E+00
   2   1   0     2542.67     2309.21       16.41 o   0.5002E-04
   3   1   0     9287.90     8633.30       26.56 o   0.4042E-05
   4   1   0      921.17      899.35       10.64 o   0.2835E-03
   5   1   0      733.29      659.63       14.92 o   0.4241E-03
   6   1   0       37.12       41.00        4.42 o   0.1535E-01
   7   1   0      558.83      572.19       20.27 o   0.5175E-03
   8   1   0      115.71      132.73       10.35 o   0.3387E-02
   9   1   0       11.01       12.04        4.45 o   0.3077E-01
  10   1   0        1.60        0.62        3.78 o   0.4843E-01
  11   1   0       37.68       31.08        4.77 o   0.1645E-01
  12   1   0      170.85      163.85       11.80 o   0.2573E-02
   0   2   0     9343.14        0.00       26.82 l   0.0000E+00
   1   2   0     1196.44     1140.78        7.02 o   0.1867E-03
   2   2   0      142.77      114.73        3.64 o   0.5350E-02
   3   2   0      126.48      117.12        3.15 o   0.5525E-02
   4   2   0     4258.34     3977.55       21.48 o   0.1837E-04
   5   2   0       48.02       49.09        3.29 o   0.1440E-01
   6   2   0     2556.60     2542.72       31.56 o   0.4392E-04
   7   2   0       -0.32        2.16        2.53 o   0.6114E-02
   8   2   0       79.35       89.07        8.75 o   0.5330E-02
   9   2   0      143.44      168.84        8.35 o   0.3187E-02
  10   2   0      815.47      875.14       26.03 o   0.2755E-03
  11   2   0        4.90        2.05        3.18 o   0.7785E-01
   1   3   0      245.48      210.59        3.91 o   0.2521E-02
   2   3   0       50.44       49.07        2.59 o   0.1528E-01
   3   3   0      290.18      314.93        5.44 o   0.1598E-02
   4   3   0      799.43      753.89       10.09 o   0.3782E-03
   5   3   0      465.62      450.52        9.54 o   0.8439E-03
   6   3   0      831.65      841.64       18.43 o   0.3041E-03
   7   3   0      467.33      498.50       15.43 o   0.6838E-03
   8   3   0      584.55      626.07       10.63 o   0.5466E-03
   9   3   0      192.12      203.32       10.87 o   0.2257E-02
  10   3   0       35.51       34.84        6.94 o   0.1117E-01
  11   3   0      162.28      152.15        8.09 o   0.3391E-02
   0   4   0    20307.63    19907.19       65.08 o   0.8115E-06
   1   4   0     1411.78     1307.61       10.39 o   0.1450E-03
   2   4   0        7.45        1.40        1.53 o   0.1954E+00
   3   4   0      101.32       99.88        4.41 o   0.6376E-02
   4   4   0      483.77      389.30       10.02 o   0.9442E-03
   5   4   0      745.29      771.41       15.27 o   0.3659E-03
   6   4   0     1643.92     1717.76       24.39 o   0.9207E-04
   7   4   0      172.71      176.90       13.45 o   0.2206E-02
   8   4   0       21.80       25.01        2.93 o   0.2806E-01
   9   4   0       67.90       58.79        5.79 o   0.9198E-02
  10   4   0      133.36      147.10        8.57 o   0.3561E-02
  11   4   0       31.46       27.27        3.47 o   0.2309E-01
   1   5   0      122.60      146.56        5.61 o   0.4189E-02
   2   5   0      823.89      642.50       11.44 o   0.4311E-03
   3   5   0     4827.03     4750.63       33.56 o   0.1343E-04
   4   5   0      923.78      821.37       14.86 o   0.3026E-03
   5   5   0       12.32        7.89        3.19 o   0.4934E-01
   6   5   0       72.60       74.52        5.93 o   0.7469E-02
   7   5   0     1684.27     1873.35       24.88 o   0.8344E-04
   8   5   0       59.64       69.18        4.77 o   0.9842E-02
   9   5   0       40.09       47.33        4.89 o   0.1305E-01
  10   5   0      279.73      269.53        9.61 o   0.1727E-02
  11   5   0        1.24        0.74        2.68 o   0.1132E+00
   0   6   0       19.23       23.23        3.38 o   0.2752E-01
   1   6   0      883.12      932.83       14.04 o   0.2720E-03
   2   6   0        2.35        2.26        2.28 o   0.1379E+00
   3   6   0      367.32      365.35       10.30 o   0.1123E-02
   4   6   0      113.96       96.54        6.00 o   0.5748E-02
   5   6   0     1059.36     1072.00       19.59 o   0.2062E-03
   6   6   0       -0.01        0.44       12.04 o   0.1191E-04
   7   6   0      362.64      402.59       10.83 o   0.1017E-02
   8   6   0      112.81      120.24        6.73 o   0.4783E-02
   9   6   0       86.47       91.63        6.40 o   0.6390E-02
  10   6   0       95.15       91.69        5.57 o   0.6497E-02
   1   7   0     1520.46     1493.84       20.18 o   0.1167E-03
   2   7   0      910.13      903.24       19.78 o   0.2689E-03
   3   7   0      939.27      950.02       21.04 o   0.2447E-03
   4   7   0      502.33      498.66       16.31 o   0.6582E-03
   5   7   0       75.76       74.59        5.93 o   0.7770E-02
   6   7   0       63.03       59.21        4.43 o   0.1066E-01
   7   7   0       13.90       13.79        3.77 o   0.3594E-01
   8   7   0       -1.77        1.05        3.94 o   0.5017E-01
   9   7   0      429.05      418.05       14.80 o   0.8776E-03
  10   7   0       27.54       21.29        3.45 o   0.2765E-01
   0   8   0      111.41      109.69        8.77 o   0.4364E-02
   1   8   0     8077.57     8196.21       73.30 o   0.4804E-05
   2   8   0       12.89       17.67        4.05 o   0.2969E-01
   3   8   0     1191.07     1225.76       25.21 o   0.1626E-03
   4   8   0       15.84       16.60        3.44 o   0.3319E-01
   5   8   0     1783.58     1909.68       28.99 o   0.7759E-04
   6   8   0      347.79      352.31       13.07 o   0.1129E-02
   7   8   0      510.45      546.08       13.72 o   0.6499E-03
   8   8   0        5.86       10.46        3.01 o   0.5837E-01
   9   8   0      380.30      350.62       12.38 o   0.1130E-02
   1   9   0       48.98       63.49        5.63 o   0.9871E-02
   2   9   0      836.32      845.77       18.97 o   0.3022E-03
   3   9   0       42.90       47.05        3.96 o   0.1487E-01
   4   9   0      713.90      808.38       18.28 o   0.3494E-03
   5   9   0      219.06      225.26       12.13 o   0.1924E-02
   6   9   0      986.36     1030.95       18.61 o   0.2349E-03
   7   9   0       52.82       58.52        4.63 o   0.1130E-01
   8   9   0        7.02        7.94        2.82 o   0.6298E-01
   0  10   0      273.62      302.64       13.05 o   0.1402E-02
   1  10   0       82.58       81.01        5.14 o   0.7682E-02
   2  10   0      322.93      325.80       10.90 o   0.1294E-02
   3  10   0       12.52        2.50        3.47 o   0.5697E-01
   4  10   0       33.80       38.98        5.93 o   0.1286E-01
   5  10   0      686.88      731.81       20.56 o   0.3841E-03
   6  10   0       34.25       31.01        4.18 o   0.1868E-01
   7  10   0      535.57      504.82       15.07 o   0.6560E-03
   8  10   0       61.71       52.58        4.51 o   0.1170E-01
   1  11   0        4.15        7.29        4.17 o   0.4233E-01
   2  11   0     1259.96     1346.58       26.88 o   0.1419E-03
   3  11   0      340.87      348.71       17.85 o   0.9880E-03
   4  11   0      302.92      275.39       16.07 o   0.1281E-02
   5  11   0       38.93       42.87        6.08 o   0.1215E-01
   6  11   0        4.32        1.44        3.73 o   0.6192E-01
   7  11   0      307.13      273.18       16.24 o   0.1291E-02
   0  12   0       55.01       50.31       10.90 o   0.5500E-02
   1  12   0      282.69      290.58       14.73 o   0.1306E-02
   2  12   0      100.34       99.84        8.92 o   0.4792E-02
   3  12   0       12.96        1.18        4.86 o   0.3487E-01
   4  12   0       77.23       69.32        7.37 o   0.6985E-02
   5  12   0       53.89       50.53        5.93 o   0.1043E-01
   1  13   0      275.25      222.39       12.11 o   0.1843E-02
   2  13   0     1586.10     1355.08       40.79 o   0.1111E-03
   3  13   0        1.28        2.56        4.57 o   0.1462E-01
 -12   1   1      118.98      111.61        7.27 o   0.4888E-02
 -11   1   1      106.81      100.77        6.36 o   0.5592E-02
 -10   1   1       30.08       35.53        4.69 o   0.1660E-01
  -9   1   1     1471.63     1572.79       29.49 o   0.1081E-03
  -8   1   1        2.46        4.37        4.08 o   0.4892E-01
  -7   1   1      666.09      666.78       17.89 o   0.4241E-03
  -6   1   1     1934.79     1773.47       26.86 o   0.7884E-04
  -5   1   1      674.82      677.32       14.07 o   0.4388E-03
  -4   1   1     3500.52     3167.95       15.84 o   0.2770E-04
  -3   1   1    11746.04    10977.64       50.46 o   0.2544E-05
  -2   1   1     1669.78     1591.39       10.37 o   0.1024E-03
  -1   1   1      198.84        0.00        4.75 l   0.0000E+00
   0   1   1        4.96        0.00        0.72 l   0.0000E+00
   1   1   1      203.65        0.00        4.28 l   0.0000E+00
   2   1   1       20.38       14.15        2.35 o   0.4359E-01
   3   1   1    15194.07    14176.31       33.11 o   0.1536E-05
   4   1   1      647.83      599.42       10.40 o   0.5215E-03
   5   1   1      161.48      148.36        7.47 o   0.3471E-02
   6   1   1      828.19      809.69       18.42 o   0.3136E-03
   7   1   1     2336.59     2399.14       41.12 o   0.4847E-04
   8   1   1      289.77      281.16       15.94 o   0.1270E-02
   9   1   1      706.69      703.56       20.34 o   0.3826E-03
  10   1   1      594.70      586.54       18.02 o   0.5141E-03
  11   1   1       67.07       70.89        7.55 o   0.7116E-02
 -12   2   1       90.46       73.16        8.60 o   0.5918E-02
 -11   2   1      508.31      485.36       14.86 o   0.7017E-03
 -10   2   1      128.11      132.41        8.90 o   0.3765E-02
  -9   2   1       32.96       29.47        4.95 o   0.1716E-01
  -8   2   1       49.33       51.02        6.09 o   0.1021E-01
  -7   2   1      216.99      194.34       10.42 o   0.2243E-02
  -6   2   1      243.94      285.41        9.95 o   0.1671E-02
  -5   2   1     1359.90     1263.76       20.00 o   0.1485E-03
  -4   2   1     1610.33     1521.59       12.16 o   0.1108E-03
  -3   2   1      707.29      707.05        6.15 o   0.4358E-03
  -2   2   1      298.11      276.69        6.14 o   0.1737E-02
  -1   2   1    15694.96    15403.19       48.16 o   0.1346E-05
   0   2   1      650.66        0.00        6.00 l   0.0000E+00
   1   2   1      856.87      801.79        7.69 o   0.3372E-03
   2   2   1     2107.09     1905.62       18.65 o   0.7005E-04
   3   2   1     2044.50     2056.95       13.90 o   0.6690E-04
   4   2   1        7.12        6.85        2.35 o   0.9310E-01
   5   2   1     1552.52     1395.00       19.00 o   0.1230E-03
   6   2   1     2533.86     2286.81       31.95 o   0.4933E-04
   7   2   1       38.48       44.91        5.23 o   0.1299E-01
   8   2   1      531.64      567.93       13.43 o   0.5957E-03
   9   2   1      700.57      712.02       20.38 o   0.3773E-03
  10   2   1      160.38      170.45        9.69 o   0.2914E-02
  11   2   1       19.84       15.42        4.56 o   0.2580E-01
 -11   3   1       51.12       39.45        5.18 o   0.1329E-01
 -10   3   1      662.89      679.09       18.76 o   0.4253E-03
  -9   3   1      687.09      744.00       15.51 o   0.3994E-03
  -8   3   1      135.79      150.35        5.03 o   0.4191E-02
  -7   3   1        4.51        0.72        3.23 o   0.8343E-01
  -6   3   1       34.38       37.99        4.38 o   0.1622E-01
  -5   3   1     1648.79     1605.99       17.29 o   0.1022E-03
  -4   3   1     1935.54     1756.07       14.20 o   0.8376E-04
  -3   3   1      351.13      404.42        5.45 o   0.1126E-02
  -2   3   1      645.84      641.88        7.25 o   0.5099E-03
  -1   3   1      453.34      492.24        5.99 o   0.8103E-03
   0   3   1       71.28       78.08        3.10 o   0.8929E-02
   1   3   1      218.41      176.69        5.09 o   0.3018E-02
   2   3   1       22.73       21.89        1.88 o   0.3654E-01
   3   3   1     2062.06     2061.36       14.65 o   0.6630E-04
   4   3   1      611.35      587.37       10.00 o   0.5598E-03
   5   3   1       90.02       82.56        4.54 o   0.7544E-02
   6   3   1        0.39        0.37        1.86 o   0.2059E-01
   7   3   1      511.61      583.54       16.38 o   0.5658E-03
   8   3   1     1090.93     1179.59       14.53 o   0.1893E-03
   9   3   1      165.49      175.10       10.33 o   0.2737E-02
  10   3   1       14.33        7.04        5.39 o   0.2587E-01
  11   3   1       -3.10        0.11        2.52 o   0.1344E+00
 -11   4   1      184.61      189.51        8.91 o   0.2679E-02
 -10   4   1      204.95      221.78        8.74 o   0.2296E-02
  -9   4   1       13.86       10.99        3.63 o   0.3878E-01
  -8   4   1     1098.02     1221.25       14.97 o   0.1827E-03
  -7   4   1       93.10       74.42       10.08 o   0.4860E-02
  -6   4   1       12.88       20.17        3.76 o   0.3258E-01
  -5   4   1        6.86        9.39        2.19 o   0.7739E-01
  -4   4   1      545.16      607.78       10.45 o   0.5666E-03
  -3   4   1       19.81       17.10        2.42 o   0.3833E-01
  -2   4   1     5762.81     5205.14       26.40 o   0.1067E-04
  -1   4   1     4260.14     3857.57       19.18 o   0.1908E-04
   0   4   1     9263.77     8738.27       28.95 o   0.4019E-05
   1   4   1      136.40      125.05        4.13 o   0.4846E-02
   2   4   1      642.19      585.66       10.29 o   0.5386E-03
   3   4   1      465.50      432.46        8.18 o   0.8883E-03
   4   4   1      134.50      136.12        5.61 o   0.4449E-02
   5   4   1       89.02       93.09        5.75 o   0.6551E-02
   6   4   1        7.87       13.34        3.02 o   0.4804E-01
   7   4   1        6.69        4.55        5.44 o   0.2859E-01
   8   4   1        9.28       14.10        2.73 o   0.4871E-01
   9   4   1      342.12      345.05       14.11 o   0.1104E-02
  10   4   1      236.20      243.97       13.51 o   0.1659E-02
  11   4   1        2.76        0.01        2.20 o   0.1720E+00
 -11   5   1      843.92      738.73       20.16 o   0.3432E-03
 -10   5   1       15.70       24.49        3.52 o   0.2946E-01
  -9   5   1      160.73      179.04       10.12 o   0.2663E-02
  -8   5   1      551.51      608.03       13.09 o   0.5598E-03
  -7   5   1      280.24      306.14       16.97 o   0.1173E-02
  -6   5   1     1615.55     1619.64       25.03 o   0.1002E-03
  -5   5   1       45.48       39.17        3.98 o   0.1633E-01
  -4   5   1      189.50      185.31        6.81 o   0.2895E-02
  -3   5   1     4188.97     3981.02       28.81 o   0.1868E-04
  -2   5   1      171.04      129.05        7.11 o   0.3896E-02
  -1   5   1     1421.27     1166.15       18.24 o   0.1590E-03
   0   5   1     1506.84     1416.90       18.01 o   0.1222E-03
   1   5   1      148.87      145.91        4.89 o   0.4099E-02
   2   5   1     1138.81     1106.09       12.31 o   0.1989E-03
   3   5   1      507.36      488.86        9.36 o   0.7397E-03
   4   5   1     2390.55     2249.25       24.01 o   0.5334E-04
   5   5   1       27.04       27.45        3.85 o   0.2218E-01
   6   5   1      840.57      904.64       18.70 o   0.2790E-03
   7   5   1      249.90      270.89        8.12 o   0.1828E-02
   8   5   1       10.35        8.12        3.23 o   0.5578E-01
   9   5   1      605.78      601.88       15.43 o   0.5162E-03
  10   5   1      235.29      220.80       10.10 o   0.2088E-02
  11   5   1       63.08       65.25        8.82 o   0.6323E-02
 -10   6   1      892.94      862.48       16.35 o   0.3001E-03
  -9   6   1      290.71      288.36       13.25 o   0.1372E-02
  -8   6   1      137.54      151.00        8.45 o   0.3432E-02
  -7   6   1        0.36        2.82        2.27 o   0.9308E-02
  -6   6   1     1170.87     1220.13       22.37 o   0.1662E-03
  -5   6   1      200.34      201.63        8.10 o   0.2504E-02
  -4   6   1      486.12      474.07       11.65 o   0.7617E-03
  -3   6   1      608.05      549.31       13.17 o   0.5816E-03
  -2   6   1      221.98      142.87        7.65 o   0.3136E-02
  -1   6   1      739.61      618.06       14.73 o   0.4541E-03
   0   6   1     3141.08     2864.98       25.84 o   0.3364E-04
   1   6   1      464.56      403.09       10.28 o   0.9249E-03
   2   6   1     2376.08     2216.15       25.09 o   0.5472E-04
   3   6   1      181.23      147.52        9.01 o   0.3139E-02
   4   6   1     3904.50     3825.14       29.63 o   0.2056E-04
   5   6   1      705.82      752.79       16.96 o   0.3793E-03
   6   6   1     1365.66     1371.66       24.36 o   0.1331E-03
   7   6   1      380.80      419.08       10.87 o   0.9784E-03
   8   6   1      818.56      891.22       16.91 o   0.2993E-03
   9   6   1       14.76       15.75        3.60 o   0.3421E-01
  10   6   1      797.03      753.67       16.78 o   0.3659E-03
 -10   7   1     1480.75     1333.13       21.53 o   0.1366E-03
  -9   7   1      272.47      283.59       12.11 o   0.1534E-02
  -8   7   1     1603.86     1649.80       23.68 o   0.1008E-03
  -7   7   1      239.73      262.31        8.80 o   0.1876E-02
  -6   7   1       -1.93        2.13        3.15 o   0.8477E-01
  -5   7   1       17.49       13.38        3.62 o   0.3450E-01
  -4   7   1     1824.36     1878.30       25.50 o   0.7831E-04
  -3   7   1       90.64       90.40        5.87 o   0.6512E-02
  -2   7   1     3567.78     3612.84       47.10 o   0.2264E-04
  -1   7   1      139.54      123.84        9.12 o   0.3775E-02
   0   7   1      290.02      286.84       10.34 o   0.1551E-02
   1   7   1       40.60       26.23        3.92 o   0.2013E-01
   2   7   1     7388.18     7303.88       67.85 o   0.5865E-05
   3   7   1       50.30       36.14        5.59 o   0.1281E-01
   4   7   1       26.29       25.87        4.07 o   0.2206E-01
   5   7   1      849.21      901.62       27.03 o   0.2544E-03
   6   7   1      717.03      759.12       13.75 o   0.3930E-03
   7   7   1       10.53        7.38        4.06 o   0.3952E-01
   8   7   1     1033.79     1032.04       18.53 o   0.2229E-03
   9   7   1      300.39      287.16       10.16 o   0.1578E-02
  10   7   1       78.70       71.44        9.04 o   0.5685E-02
  -9   8   1       48.46       52.10        4.49 o   0.1240E-01
  -8   8   1      203.35      189.99        9.52 o   0.2529E-02
  -7   8   1      122.44      130.03        8.18 o   0.4053E-02
  -6   8   1      210.00      231.99        8.89 o   0.2214E-02
  -5   8   1      218.19      216.87        9.25 o   0.2215E-02
  -4   8   1        4.94        0.54        3.50 o   0.7030E-01
  -3   8   1      172.10      157.24        9.92 o   0.2827E-02
  -2   8   1     3551.22     3599.39       41.51 o   0.2322E-04
  -1   8   1       50.72       63.18        6.84 o   0.8609E-02
   0   8   1        1.42        1.25        2.34 o   0.1670E+00
   1   8   1      413.21      409.90       14.01 o   0.8803E-03
   2   8   1     1449.87     1516.02       27.02 o   0.1146E-03
   3   8   1       34.56       38.57        4.54 o   0.1582E-01
   4   8   1      148.59      150.43        7.48 o   0.3568E-02
   5   8   1      343.81      378.11       12.80 o   0.1065E-02
   6   8   1      623.83      702.10       15.28 o   0.4447E-03
   7   8   1       49.77       52.41        5.03 o   0.1166E-01
   8   8   1        5.99       12.00        3.21 o   0.4669E-01
   9   8   1       14.27       14.25        3.25 o   0.4004E-01
  -9   9   1       75.83       61.66        4.96 o   0.9895E-02
  -8   9   1      387.54      346.64       11.54 o   0.1164E-02
  -7   9   1      226.02      228.46       11.64 o   0.1901E-02
  -6   9   1       41.95       36.48        5.14 o   0.1411E-01
  -5   9   1       13.58       12.65        3.90 o   0.3524E-01
  -4   9   1     2296.44     2402.81       32.21 o   0.5073E-04
  -3   9   1       76.71       93.73        5.12 o   0.7157E-02
  -2   9   1      311.02      357.37       10.49 o   0.1254E-02
  -1   9   1      163.44      189.95        7.45 o   0.2958E-02
   0   9   1     1260.21     1390.70       22.08 o   0.1404E-03
   1   9   1       28.31       32.70        4.28 o   0.1885E-01
   2   9   1       64.82       64.48        4.32 o   0.1033E-01
   3   9   1       77.20       87.52        5.27 o   0.7448E-02
   4   9   1     4074.43     4203.69       48.81 o   0.1774E-04
   5   9   1       73.15       82.36        7.59 o   0.6187E-02
   6   9   1     1369.39     1426.81       24.30 o   0.1291E-03
   7   9   1      132.72      124.51        6.77 o   0.4505E-02
   8   9   1      334.96      297.20       10.15 o   0.1475E-02
  -8  10   1       46.29       40.62        3.77 o   0.1605E-01
  -7  10   1      147.45      150.47        7.26 o   0.3678E-02
  -6  10   1       61.04       67.20        8.39 o   0.6840E-02
  -5  10   1      219.90      195.65       14.61 o   0.1845E-02
  -4  10   1      265.68      268.68       16.05 o   0.1364E-02
  -3  10   1       -0.94        0.24        1.83 o   0.2251E-01
  -2  10   1     1790.82     1808.18       27.90 o   0.8448E-04
  -1  10   1      304.56      321.90       10.53 o   0.1379E-02
   0  10   1       56.55       78.26        5.71 o   0.8223E-02
   1  10   1       99.48       93.76        6.17 o   0.6126E-02
   2  10   1       16.98       14.86        3.68 o   0.3337E-01
   3  10   1      187.07      190.16        8.54 o   0.2691E-02
   4  10   1       36.46       34.19        5.74 o   0.1369E-01
   5  10   1       83.36       77.59        7.90 o   0.6087E-02
   6  10   1       -2.45        3.39        2.89 o   0.9188E-01
   7  10   1      886.99      848.21       15.58 o   0.3122E-03
   8  10   1      139.46      127.66       10.64 o   0.3371E-02
  -7  11   1       31.98       39.94        4.35 o   0.1657E-01
  -6  11   1       26.45       27.59        5.49 o   0.1687E-01
  -5  11   1      273.54      269.79       11.84 o   0.1622E-02
  -4  11   1       75.92       57.94        8.83 o   0.6326E-02
  -3  11   1        0.59        1.93        3.88 o   0.1099E-02
  -2  11   1      341.90      382.04       14.42 o   0.1031E-02
  -1  11   1       -1.07        4.51        4.19 o   0.1283E-01
   0  11   1       47.29       63.42        7.33 o   0.8163E-02
   1  11   1       70.71       65.50        9.01 o   0.6049E-02
   2  11   1      357.63      378.57       17.69 o   0.9217E-03
   3  11   1       53.30       58.25       11.94 o   0.4796E-02
   4  11   1       60.88       76.39        7.84 o   0.6866E-02
   5  11   1        3.27        5.42        4.51 o   0.3956E-01
   6  11   1        4.58        3.04        2.71 o   0.9136E-01
  -5  12   1      438.86      432.87       11.83 o   0.8857E-03
  -4  12   1       -4.35        0.27        3.86 o   0.6094E-01
  -3  12   1      164.99      163.55       11.33 o   0.2639E-02
  -2  12   1       55.98       50.49        7.75 o   0.8384E-02
  -1  12   1      937.32      878.35       26.21 o   0.2534E-03
   0  12   1       29.14       23.67        5.92 o   0.1552E-01
   1  12   1     1735.83     1629.49       35.51 o   0.9166E-04
   2  12   1      214.93      192.03       12.70 o   0.2090E-02
   3  12   1      265.60      245.94       19.52 o   0.1216E-02
   4  12   1       62.36       73.85        9.62 o   0.5584E-02
   5  12   1      490.17      508.55       15.01 o   0.6887E-03
  -3  13   1       20.27       13.83        5.26 o   0.2230E-01
  -2  13   1      256.07      210.76       16.73 o   0.1540E-02
  -1  13   1        0.89        0.41        1.81 o   0.2348E-01
   0  13   1      144.18      124.82        9.03 o   0.3890E-02
   1  13   1      401.23      346.28       14.53 o   0.1031E-02
   2  13   1       31.95       21.65        6.94 o   0.1293E-01
   3  13   1      122.46      104.12       11.02 o   0.3707E-02
 -12   0   2     1320.64     1199.00       22.29 o   0.1648E-03
 -11   0   2       52.24       56.57        7.17 o   0.8247E-02
 -10   0   2      297.19      320.22       16.56 o   0.1133E-02
  -9   0   2        9.45        4.84        4.20 o   0.4219E-01
  -8   0   2     5073.64     4908.95       89.37 o   0.1156E-04
  -7   0   2     1741.92     1681.43       34.64 o   0.8674E-04
  -6   0   2     2667.38     2749.24       38.08 o   0.3854E-04
  -5   0   2     1286.01     1142.40       18.29 o   0.1716E-03
  -4   0   2      518.51      532.31        9.53 o   0.6690E-03
  -3   0   2     1490.24     1383.22       16.17 o   0.1262E-03
  -2   0   2    33136.27    32902.54       63.14 o   0.3014E-06
  -1   0   2      410.41        0.00        5.96 l   0.0000E+00
   0   0   2    18464.87        0.00       46.44 l   0.0000E+00
   1   0   2      317.12        0.00        6.95 l   0.0000E+00
   2   0   2      260.68      268.88        7.93 o   0.1773E-02
   3   0   2     2098.15     1893.24       20.02 o   0.7037E-04
   4   0   2    13099.85    12751.22       94.21 o   0.1932E-05
   5   0   2     3698.28     3215.49       43.66 o   0.2502E-04
   6   0   2      453.87      472.70       24.26 o   0.5887E-03
   7   0   2     3085.25     2988.28       67.68 o   0.2869E-04
   8   0   2      224.42      204.34       14.49 o   0.1767E-02
   9   0   2      135.34      143.53       16.37 o   0.2146E-02
  10   0   2      235.99      240.76       20.51 o   0.1220E-02
  11   0   2      190.32      171.19       15.91 o   0.1885E-02
 -12   1   2      497.42      478.84       11.34 o   0.7889E-03
 -11   1   2      355.21      332.14       11.24 o   0.1230E-02
 -10   1   2      112.62      108.82        7.55 o   0.4875E-02
  -9   1   2       13.11       22.66        5.72 o   0.1922E-01
  -8   1   2        5.69        0.41        4.41 o   0.4557E-01
  -7   1   2       74.75       61.27        6.57 o   0.8059E-02
  -6   1   2      468.09      475.36       13.38 o   0.7383E-03
  -5   1   2     1215.98     1075.95       14.28 o   0.1928E-03
  -4   1   2        5.55        1.69        1.82 o   0.1635E+00
  -3   1   2     1148.34     1084.75       11.10 o   0.2005E-03
  -2   1   2      453.25      474.87        5.77 o   0.8353E-03
  -1   1   2       55.08        0.00        2.03 l   0.0000E+00
   0   1   2     5187.56        0.00       22.24 l   0.0000E+00
   1   1   2      146.44        0.00        4.24 l   0.0000E+00
   2   1   2    79329.61    79323.97      137.16 o   0.5239E-07
   3   1   2     2654.10     2479.92       22.31 o   0.4428E-04
   4   1   2      466.89      410.50        8.64 o   0.9203E-03
   5   1   2     3339.28     3072.13       28.41 o   0.2939E-04
   6   1   2        1.13        9.56        3.80 o   0.9293E-02
   7   1   2      261.45      240.39       14.57 o   0.1519E-02
   8   1   2        9.13        6.89        2.95 o   0.5725E-01
   9   1   2       72.46       73.89        7.27 o   0.6869E-02
  10   1   2       37.31       48.39        5.76 o   0.1154E-01
  11   1   2       -3.63        2.12        4.50 o   0.4384E-01
 -12   2   2      226.12      233.34       13.67 o   0.1762E-02
 -11   2   2       25.58       19.00        3.51 o   0.2812E-01
 -10   2   2       46.00       42.86        6.21 o   0.1115E-01
  -9   2   2      598.45      623.84       16.37 o   0.4880E-03
  -8   2   2      141.88      154.13        9.19 o   0.3305E-02
  -7   2   2       83.89       75.78        6.74 o   0.6805E-02
  -6   2   2     4084.99     3974.83       38.77 o   0.1871E-04
  -5   2   2      426.44      363.28        9.83 o   0.1066E-02
  -4   2   2       29.68       20.56        2.40 o   0.3139E-01
  -3   2   2       64.09       57.55        2.71 o   0.1228E-01
  -2   2   2     8362.63     8025.23       42.25 o   0.4779E-05
  -1   2   2      939.21      870.30       11.60 o   0.2866E-03
   0   2   2     1458.28     1534.04       12.56 o   0.1157E-03
   1   2   2      926.47      867.51       10.61 o   0.2909E-03
   2   2   2     6379.59     6008.76       25.21 o   0.8291E-05
   3   2   2       10.02        7.85        1.93 o   0.7875E-01
   4   2   2     2223.03     2216.16       18.83 o   0.5785E-04
   5   2   2     1854.83     1732.89       21.56 o   0.8475E-04
   6   2   2     1396.71     1368.14       20.89 o   0.1338E-03
   7   2   2        3.82        5.33        3.93 o   0.5019E-01
   8   2   2      491.55      528.13       13.07 o   0.6765E-03
   9   2   2       11.56       20.76        5.23 o   0.2212E-01
  10   2   2     1277.24     1288.48       31.22 o   0.1424E-03
  11   2   2      281.46      261.52       12.80 o   0.1554E-02
 -11   3   2        0.34        0.83        4.21 o   0.7991E-03
 -10   3   2      519.80      545.86       14.53 o   0.6307E-03
  -9   3   2      111.99      121.92        6.70 o   0.4782E-02
  -8   3   2     1226.62     1261.68       16.19 o   0.1639E-03
  -7   3   2       12.38       13.12        3.29 o   0.3979E-01
  -6   3   2       93.78       87.27        6.53 o   0.6219E-02
  -5   3   2     2028.46     1950.73       17.45 o   0.7154E-04
  -4   3   2     1634.69     1524.45       12.94 o   0.1103E-03
  -3   3   2      281.68      291.70        5.44 o   0.1730E-02
  -2   3   2     2052.65     1876.78       14.96 o   0.7434E-04
  -1   3   2      719.61      699.64        6.45 o   0.4357E-03
   0   3   2       87.13       63.11        2.52 o   0.1065E-01
   1   3   2     2176.38     2020.43       11.83 o   0.6592E-04
   2   3   2     1522.48     1471.70       11.13 o   0.1198E-03
   3   3   2        4.89        0.79        1.37 o   0.2760E+00
   4   3   2      374.84      376.37        8.17 o   0.1119E-02
   5   3   2      262.29      270.65        7.78 o   0.1789E-02
   6   3   2     1288.11     1285.65       18.53 o   0.1516E-03
   7   3   2      236.89      272.87       13.76 o   0.1523E-02
   8   3   2        9.77       19.37        2.70 o   0.3897E-01
   9   3   2       11.36        5.02        4.20 o   0.3990E-01
  10   3   2       52.89       53.24        7.51 o   0.8541E-02
  11   3   2      242.63      232.64       11.25 o   0.1889E-02
 -11   4   2        8.05        7.02        3.43 o   0.5077E-01
 -10   4   2        7.48        8.58        4.67 o   0.3253E-01
  -9   4   2       54.98       47.34        5.60 o   0.1092E-01
  -8   4   2      789.87      829.47       14.70 o   0.3304E-03
  -7   4   2     1908.73     1985.77       42.20 o   0.6673E-04
  -6   4   2      295.31      367.71       16.02 o   0.1038E-02
  -5   4   2       41.81       38.74        4.04 o   0.1588E-01
  -4   4   2       20.71       15.75        2.28 o   0.4194E-01
  -3   4   2     3376.56     3032.93       25.50 o   0.2969E-04
  -2   4   2    10279.23     9414.43       46.99 o   0.3383E-05
  -1   4   2     1183.03     1098.31       11.10 o   0.1969E-03
   0   4   2      391.62      359.57        6.25 o   0.1189E-02
   1   4   2      105.59      106.90        3.13 o   0.6451E-02
   2   4   2      434.76      392.59        7.58 o   0.1020E-02
   3   4   2      251.35      242.00        5.84 o   0.2122E-02
   4   4   2      296.85      351.34        8.31 o   0.1341E-02
   5   4   2        4.83        2.65        2.61 o   0.1167E+00
   6   4   2       51.60       55.79        5.13 o   0.1057E-01
   7   4   2      470.36      499.48       21.21 o   0.5987E-03
   8   4   2      265.43      304.18        9.13 o   0.1599E-02
   9   4   2       18.04        6.13        4.60 o   0.3146E-01
  10   4   2      180.83      193.12       11.64 o   0.2294E-02
  11   4   2       24.40       28.14        3.68 o   0.2279E-01
 -11   5   2      257.45      222.68        9.28 o   0.2068E-02
 -10   5   2      161.67      162.55        8.10 o   0.3222E-02
  -9   5   2     1082.26     1141.93       25.06 o   0.1853E-03
  -8   5   2        7.24        4.05        2.86 o   0.8029E-01
  -7   5   2      514.56      542.66       22.62 o   0.5275E-03
  -6   5   2       27.31       28.87        4.24 o   0.1940E-01
  -5   5   2     1780.66     1839.95       21.58 o   0.8143E-04
  -4   5   2      743.16      705.09       13.14 o   0.4023E-03
  -3   5   2     2096.79     2055.53       20.48 o   0.6545E-04
  -2   5   2     1572.96     1307.96       20.72 o   0.1308E-03
  -1   5   2      191.48      194.78        5.96 o   0.2843E-02
   0   5   2       35.28       22.89        3.08 o   0.2579E-01
   1   5   2     2753.60     2619.60       20.94 o   0.4067E-04
   2   5   2      736.46      669.70       11.54 o   0.4355E-03
   3   5   2      245.04      271.90        6.25 o   0.1907E-02
   4   5   2       72.43       62.66        4.63 o   0.9708E-02
   5   5   2     1437.00     1398.87       23.02 o   0.1275E-03
   6   5   2        2.79        1.19        2.95 o   0.1029E+00
   7   5   2      183.78      223.99        6.32 o   0.2560E-02
   8   5   2       37.28       39.01        4.11 o   0.1604E-01
   9   5   2       11.76       13.76        4.10 o   0.3167E-01
  10   5   2      395.38      395.34       12.38 o   0.9828E-03
 -10   6   2       11.56        5.96        3.48 o   0.4961E-01
  -9   6   2      473.44      478.81       16.82 o   0.6978E-03
  -8   6   2      224.01      236.51        8.71 o   0.2142E-02
  -7   6   2       63.35       80.06        5.01 o   0.8353E-02
  -6   6   2       57.67       56.85        5.42 o   0.1007E-01
  -5   6   2     2713.56     2757.48       28.36 o   0.3898E-04
  -4   6   2       48.38       47.83        4.21 o   0.1333E-01
  -3   6   2     1052.93     1076.36       17.18 o   0.2103E-03
  -2   6   2     1469.58     1220.06       27.58 o   0.1398E-03
  -1   6   2     3260.91     3174.09       31.11 o   0.2864E-04
   0   6   2     3202.48     2812.09       30.51 o   0.3361E-04
   1   6   2      229.79      200.10        6.93 o   0.2554E-02
   2   6   2      188.37      164.70        6.59 o   0.3203E-02
   3   6   2      759.70      805.80       13.79 o   0.3496E-03
   4   6   2     1441.52     1349.65       22.44 o   0.1333E-03
   5   6   2     1261.41     1279.87       22.66 o   0.1495E-03
   6   6   2       14.28        8.76        2.81 o   0.5446E-01
   7   6   2       76.32       82.92        4.47 o   0.8011E-02
   8   6   2       66.72       73.00        5.47 o   0.8126E-02
   9   6   2     1212.95     1182.91       20.75 o   0.1752E-03
  10   6   2       52.17       49.10        4.79 o   0.1208E-01
 -10   7   2       58.89       52.27        5.17 o   0.1113E-01
  -9   7   2       10.91       16.74        4.67 o   0.2691E-01
  -8   7   2       92.37       92.24        7.15 o   0.5862E-02
  -7   7   2      379.60      392.14       12.02 o   0.1027E-02
  -6   7   2       17.17       15.17        3.20 o   0.3704E-01
  -5   7   2      970.34      996.19       19.51 o   0.2377E-03
  -4   7   2       15.40       14.67        3.41 o   0.3420E-01
  -3   7   2      567.14      605.73       13.87 o   0.5395E-03
  -2   7   2      847.96      853.53       14.27 o   0.3128E-03
  -1   7   2      128.14      137.00        8.93 o   0.3669E-02
   0   7   2      415.77      402.20        9.69 o   0.9954E-03
   1   7   2     1610.78     1572.79       24.83 o   0.1037E-03
   2   7   2      178.76      169.76        9.38 o   0.2802E-02
   3   7   2     3286.60     3239.93       34.38 o   0.2807E-04
   4   7   2      225.38      225.83        9.85 o   0.2047E-02
   5   7   2      311.96      352.10       16.84 o   0.1030E-02
   6   7   2      212.71      228.13        9.19 o   0.2169E-02
   7   7   2      405.98      428.04       12.59 o   0.9081E-03
   8   7   2      483.25      470.79       12.69 o   0.7653E-03
   9   7   2       96.96       89.73        5.75 o   0.6671E-02
  -9   8   2       78.86       81.35        5.50 o   0.7399E-02
  -8   8   2        4.29        2.32        3.13 o   0.7624E-01
  -7   8   2     2796.17     2831.98       41.40 o   0.3702E-04
  -6   8   2        1.00        0.19        3.48 o   0.2723E-01
  -5   8   2       65.70       65.59        4.28 o   0.9970E-02
  -4   8   2      165.58      200.22        8.30 o   0.2715E-02
  -3   8   2      757.90      798.98       20.05 o   0.3260E-03
  -2   8   2      273.93      284.75       10.03 o   0.1605E-02
  -1   8   2     5730.18     5916.41       39.19 o   0.9265E-05
   0   8   2     1059.69     1088.98       16.94 o   0.2086E-03
   1   8   2      246.96      259.19        8.50 o   0.1882E-02
   2   8   2       39.71       41.98        4.70 o   0.1429E-01
   3   8   2     2931.53     3033.50       34.42 o   0.3280E-04
   4   8   2        8.54        8.85        2.41 o   0.6681E-01
   5   8   2      821.32      901.88       17.52 o   0.2909E-03
   6   8   2        4.56        6.41        2.94 o   0.6925E-01
   7   8   2      252.31      253.26       11.04 o   0.1755E-02
   8   8   2      839.82      831.68       13.88 o   0.3327E-03
   9   8   2      499.09      461.57       12.55 o   0.7830E-03
  -9   9   2        6.89        5.29        2.53 o   0.8107E-01
  -8   9   2       76.41       72.94        5.00 o   0.8747E-02
  -7   9   2       54.35       65.73        6.45 o   0.8429E-02
  -6   9   2      467.24      507.70       14.62 o   0.7000E-03
  -5   9   2      515.54      506.72       15.40 o   0.6467E-03
  -4   9   2      207.47      237.52       10.26 o   0.2052E-02
  -3   9   2       42.83       42.30        4.54 o   0.1449E-01
  -2   9   2       47.66       37.53        4.53 o   0.1433E-01
  -1   9   2      902.32      954.61       21.94 o   0.2523E-03
   0   9   2     1517.00     1441.30       24.31 o   0.1180E-03
   1   9   2      228.73      259.79        9.87 o   0.1904E-02
   2   9   2      818.57      880.73       15.42 o   0.3064E-03
   3   9   2      716.69      739.36       14.71 o   0.3996E-03
   4   9   2        9.94        1.81        3.01 o   0.7038E-01
   5   9   2      180.17      177.56        9.43 o   0.2791E-02
   6   9   2      314.36      354.57       10.73 o   0.1247E-02
   7   9   2        5.77        2.98        2.80 o   0.8539E-01
   8   9   2        2.76        0.71        2.32 o   0.1574E+00
  -8  10   2       37.74       35.48        3.58 o   0.1931E-01
  -7  10   2      204.70      200.76        8.34 o   0.2469E-02
  -6  10   2       18.33       23.26        5.81 o   0.1748E-01
  -5  10   2      825.66      865.97       27.09 o   0.2717E-03
  -4  10   2       30.98       53.87        6.42 o   0.1069E-01
  -3  10   2     1178.96     1261.16       26.68 o   0.1584E-03
  -2  10   2       34.89       58.33        5.80 o   0.1090E-01
  -1  10   2       26.53       31.82        3.79 o   0.2134E-01
   0  10   2      124.37      122.92        7.90 o   0.4206E-02
   1  10   2        4.25       12.46        3.27 o   0.5031E-01
   2  10   2      207.34      213.11        8.85 o   0.2334E-02
   3  10   2      934.68      945.24       29.88 o   0.2281E-03
   4  10   2      118.45      128.44       17.39 o   0.2094E-02
   5  10   2       97.51       94.69        7.99 o   0.5277E-02
   6  10   2      467.87      471.69       10.54 o   0.8235E-03
   7  10   2       74.18       72.54        4.77 o   0.8973E-02
  -7  11   2      233.77      218.83       10.57 o   0.2055E-02
  -6  11   2      383.30      320.37       12.47 o   0.1217E-02
  -5  11   2       29.85       20.57        4.75 o   0.2047E-01
  -4  11   2      904.86      926.17       27.42 o   0.2403E-03
  -3  11   2       14.94       25.44        5.78 o   0.1770E-01
  -2  11   2      153.08      138.90       12.76 o   0.2690E-02
  -1  11   2       81.82       96.33        7.96 o   0.5482E-02
   0  11   2      351.58      331.05       17.71 o   0.1013E-02
   1  11   2      245.05      274.30       14.94 o   0.1444E-02
   2  11   2      108.67       96.71       10.46 o   0.4148E-02
   3  11   2       43.50       40.36        6.99 o   0.1010E-01
   4  11   2       56.90       67.46       10.44 o   0.5344E-02
   5  11   2      185.58      168.15       16.07 o   0.1894E-02
   6  11   2      664.12      636.71       18.41 o   0.4597E-03
  -5  12   2       -0.01        1.60       11.40 o   0.1481E-04
  -4  12   2      107.79       89.83        6.98 o   0.5780E-02
  -3  12   2       29.54       26.97        5.47 o   0.1578E-01
  -2  12   2       14.28       10.98        4.89 o   0.2780E-01
  -1  12   2      784.10      662.60       23.54 o   0.3753E-03
   0  12   2      118.05       86.53        9.79 o   0.4507E-02
   1  12   2        7.60        6.27        4.39 o   0.3764E-01
   2  12   2       52.72       42.20        6.63 o   0.9967E-02
   3  12   2       38.29       46.90        9.52 o   0.7043E-02
   4  12   2      249.97      235.46       17.82 o   0.1392E-02
   5  12   2       66.17       70.21        5.91 o   0.8281E-02
  -3  13   2        5.74        0.05        5.10 o   0.3565E-01
  -2  13   2       28.02       35.85        7.43 o   0.1072E-01
  -1  13   2        6.68        1.36        4.90 o   0.3722E-01
   0  13   2     1880.79     1604.06       30.91 o   0.9245E-04
   1  13   2       33.89       26.84        5.05 o   0.1788E-01
   2  13   2     1459.58     1319.30       37.47 o   0.1226E-03
 -12   1   3        9.10        4.10        3.27 o   0.6117E-01
 -11   1   3      868.40      888.88       17.41 o   0.2885E-03
 -10   1   3       12.47       11.90        3.73 o   0.3604E-01
  -9   1   3     1255.12     1312.24       23.48 o   0.1476E-03
  -8   1   3      274.04      294.20       12.48 o   0.1431E-02
  -7   1   3       19.21       25.45        4.10 o   0.2339E-01
  -6   1   3       16.60        8.86        2.75 o   0.5151E-01
  -5   1   3     5048.16     4948.24       32.28 o   0.1245E-04
  -4   1   3      732.44      669.71       11.66 o   0.4333E-03
  -3   1   3     3616.72     3305.29       18.13 o   0.2576E-04
  -2   1   3        7.92        6.14        1.29 o   0.1165E+00
  -1   1   3      368.66      432.22        6.97 o   0.1016E-02
   0   1   3       12.38        0.00        1.61 l   0.0000E+00
   1   1   3    41624.64    41110.18       74.72 o   0.1926E-06
   2   1   3     7048.14     6637.67       26.86 o   0.6832E-05
   3   1   3        6.48        6.19        2.14 o   0.8951E-01
   4   1   3     1952.80     1883.08       18.44 o   0.7512E-04
   5   1   3     2900.40     2895.46       28.04 o   0.3484E-04
   6   1   3      749.65      687.72       22.44 o   0.3614E-03
   7   1   3     2713.36     2672.44       45.83 o   0.3828E-04
   8   1   3      110.42      118.10        6.61 o   0.4958E-02
   9   1   3       24.57       28.64        4.99 o   0.1843E-01
  10   1   3      256.41      250.38       11.66 o   0.1724E-02
  11   1   3      736.35      676.28       19.69 o   0.4024E-03
 -12   2   3       28.50       23.84        4.14 o   0.2195E-01
 -11   2   3      342.88      361.78       12.98 o   0.1109E-02
 -10   2   3        8.11        3.39        3.51 o   0.5689E-01
  -9   2   3       18.49       16.58        3.92 o   0.2828E-01
  -8   2   3      592.01      603.44       18.16 o   0.4981E-03
  -7   2   3      559.64      580.66       16.32 o   0.5486E-03
  -6   2   3      372.30      398.83       10.38 o   0.1030E-02
  -5   2   3       31.82       30.36        3.19 o   0.2218E-01
  -4   2   3        4.32        9.17        1.96 o   0.8794E-01
  -3   2   3      473.40      469.61        7.43 o   0.8212E-03
  -2   2   3     5445.38     5206.12       24.20 o   0.1109E-04
  -1   2   3     2204.21     2048.97       17.22 o   0.6374E-04
   0   2   3      249.86      238.44        6.25 o   0.2130E-02
   1   2   3       36.34       19.37        2.25 o   0.3024E-01
   2   2   3     4319.84     3988.31       18.23 o   0.1816E-04
   3   2   3     1844.00     1895.36       16.09 o   0.7854E-04
   4   2   3      267.56      277.58        7.15 o   0.1768E-02
   5   2   3       19.77       10.65        3.22 o   0.3893E-01
   6   2   3       16.63       20.02        3.67 o   0.2930E-01
   7   2   3      143.91      161.32       10.89 o   0.2827E-02
   8   2   3      403.50      429.57       11.95 o   0.9092E-03
   9   2   3       66.33       82.81        7.27 o   0.6719E-02
  10   2   3      152.31      167.78        9.06 o   0.3028E-02
  11   2   3       19.79       19.44        4.72 o   0.2327E-01
 -11   3   3      132.02      148.04        8.15 o   0.3703E-02
 -10   3   3      388.47      382.27       14.93 o   0.9675E-03
  -9   3   3        5.37        2.00        2.87 o   0.9681E-01
  -8   3   3       74.39       73.67        4.33 o   0.8812E-02
  -7   3   3       23.41       27.01        4.24 o   0.2173E-01
  -6   3   3      582.58      613.99       15.20 o   0.5175E-03
  -5   3   3     3213.61     3183.80       27.37 o   0.2893E-04
  -4   3   3     1254.53     1188.11       11.35 o   0.1743E-03
  -3   3   3      649.45      550.52        9.45 o   0.5823E-03
  -2   3   3     1570.52     1412.70       17.05 o   0.1199E-03
  -1   3   3        7.06        7.13        1.10 o   0.1456E+00
   0   3   3       56.15       59.09        2.23 o   0.1313E-01
   1   3   3     3891.81     3616.58       20.30 o   0.2175E-04
   2   3   3      305.19      290.66        4.52 o   0.1677E-02
   3   3   3      187.31      190.56        4.66 o   0.3039E-02
   4   3   3      176.49      155.68        5.55 o   0.3560E-02
   5   3   3       51.94       55.24        3.92 o   0.1243E-01
   6   3   3      270.75      311.99        8.88 o   0.1551E-02
   7   3   3      386.36      441.75       17.57 o   0.7890E-03
   8   3   3      870.18      901.77       19.53 o   0.2736E-03
   9   3   3       73.02       75.05        7.14 o   0.6868E-02
  10   3   3       52.44       52.55        7.07 o   0.8853E-02
  11   3   3        4.07        3.28        3.23 o   0.7576E-01
 -11   4   3       -2.45        0.79        2.99 o   0.1013E+00
 -10   4   3        3.48        1.57        4.76 o   0.3973E-01
  -9   4   3       30.59       29.97        4.12 o   0.1961E-01
  -8   4   3      429.66      458.09       10.91 o   0.8390E-03
  -7   4   3      312.37      355.92       17.78 o   0.9967E-03
  -6   4   3      578.43      686.37       22.20 o   0.4135E-03
  -5   4   3        1.19        0.09        2.25 o   0.1822E+00
  -4   4   3     1367.22     1244.44       14.81 o   0.1547E-03
  -3   4   3     3183.33     2860.18       23.19 o   0.3370E-04
  -2   4   3     2326.24     2115.08       29.66 o   0.5674E-04
  -1   4   3      648.09      529.99        8.88 o   0.6134E-03
   0   4   3       44.19       40.57        2.21 o   0.1799E-01
   1   4   3      677.19      660.28        7.74 o   0.4755E-03
   2   4   3      379.74      397.16        8.00 o   0.1075E-02
   3   4   3       97.86       97.10        4.13 o   0.6724E-02
   4   4   3      558.98      596.46       12.93 o   0.5537E-03
   5   4   3      184.60      200.21        8.44 o   0.2550E-02
   6   4   3      113.58      108.66        7.23 o   0.4934E-02
   7   4   3      229.27      238.96        8.24 o   0.2079E-02
   8   4   3      936.88     1000.40       16.53 o   0.2450E-03
   9   4   3      123.80      111.80       10.35 o   0.3803E-02
  10   4   3       93.25      101.69        8.28 o   0.5007E-02
  11   4   3      363.40      374.74       12.37 o   0.1063E-02
 -11   5   3      500.45      492.93       12.98 o   0.7298E-03
 -10   5   3        0.11        5.57        5.30 o   0.3174E-03
  -9   5   3       62.49       71.12        7.20 o   0.7394E-02
  -8   5   3      518.88      564.07       14.08 o   0.6093E-03
  -7   5   3       37.08       39.18        7.06 o   0.1053E-01
  -6   5   3     1015.47     1064.25       23.27 o   0.2062E-03
  -5   5   3       14.55       25.22        3.11 o   0.3075E-01
  -4   5   3      241.59      279.88        6.92 o   0.1871E-02
  -3   5   3      332.01      318.59        8.44 o   0.1365E-02
  -2   5   3      762.09      630.79       12.69 o   0.4483E-03
  -1   5   3      294.02      247.89        7.79 o   0.1860E-02
   0   5   3     4519.10     4204.04       26.39 o   0.1648E-04
   1   5   3      493.65      475.81        8.57 o   0.7901E-03
   2   5   3     2208.69     2185.20       18.77 o   0.5861E-04
   3   5   3      135.25      150.44        5.37 o   0.4059E-02
   4   5   3      415.28      400.10       10.40 o   0.9789E-03
   5   5   3       20.70       19.83        3.66 o   0.2788E-01
   6   5   3      100.27      115.94        7.04 o   0.5022E-02
   7   5   3     1241.73     1338.50       19.11 o   0.1499E-03
   8   5   3        1.71        1.61        2.94 o   0.1029E+00
   9   5   3       20.11        3.56        4.86 o   0.3067E-01
  10   5   3       18.74       24.93        3.98 o   0.2459E-01
 -11   6   3      277.44      257.04       15.29 o   0.1404E-02
 -10   6   3       66.24       63.47        6.05 o   0.8748E-02
  -9   6   3      135.08      136.48        9.40 o   0.3532E-02
  -8   6   3     1327.18     1391.68       20.32 o   0.1380E-03
  -7   6   3       52.96       64.12        4.26 o   0.1080E-01
  -6   6   3       89.55      110.81        6.59 o   0.5382E-02
  -5   6   3        1.99        0.28        2.58 o   0.1348E+00
  -4   6   3       93.79       66.65        5.47 o   0.8137E-02
  -3   6   3        1.00        0.51        1.43 o   0.5861E-01
  -2   6   3      419.69      534.61       12.23 o   0.7108E-03
  -1   6   3     1004.65      938.29       15.70 o   0.2522E-03
   0   6   3     2450.26     2293.16       19.88 o   0.5238E-04
   1   6   3      860.80      797.43       12.34 o   0.3348E-03
   2   6   3     1705.84     1663.56       18.04 o   0.9626E-04
   3   6   3        6.72       14.66        2.51 o   0.5319E-01
   4   6   3     3070.61     2968.19       38.07 o   0.3203E-04
   5   6   3        8.13        6.87        4.24 o   0.3939E-01
   6   6   3       32.50       35.35        3.33 o   0.1932E-01
   7   6   3      110.04      119.61        5.75 o   0.5063E-02
   8   6   3      257.17      273.36        8.65 o   0.1822E-02
   9   6   3       25.39       24.54        4.65 o   0.2040E-01
  10   6   3      579.25      521.23       14.85 o   0.6244E-03
 -10   7   3     1989.58     1796.91       26.10 o   0.8067E-04
  -9   7   3        3.59        1.07        3.23 o   0.8300E-01
  -8   7   3      933.38      987.74       18.53 o   0.2471E-03
  -7   7   3        6.00        2.28        3.53 o   0.6199E-01
  -6   7   3      717.16      761.46       14.43 o   0.3780E-03
  -5   7   3       27.98       30.13        4.03 o   0.2019E-01
  -4   7   3     1908.05     1990.35       26.01 o   0.7139E-04
  -3   7   3      119.96      120.00        6.67 o   0.4619E-02
  -2   7   3      647.93      606.07       16.54 o   0.4823E-03
  -1   7   3      818.11      884.45       15.68 o   0.2955E-03
   0   7   3      106.41      159.44        5.32 o   0.4336E-02
   1   7   3      666.75      690.14       13.00 o   0.4472E-03
   2   7   3     2311.48     2321.56       25.21 o   0.5327E-04
   3   7   3       72.85       74.36        5.26 o   0.8152E-02
   4   7   3     2031.26     2046.15       32.94 o   0.6514E-04
   5   7   3      150.64      170.48        6.50 o   0.3433E-02
   6   7   3     3364.84     3563.86       32.29 o   0.2500E-04
   7   7   3        6.09       11.13        2.90 o   0.5488E-01
   8   7   3       49.39       43.65        4.19 o   0.1397E-01
   9   7   3      336.33      330.79        9.73 o   0.1321E-02
  -9   8   3      215.24      204.01        9.92 o   0.2328E-02
  -8   8   3        6.08        9.32        3.20 o   0.5474E-01
  -7   8   3       24.19       19.59        5.23 o   0.2055E-01
  -6   8   3        3.16        0.46        2.88 o   0.1048E+00
  -5   8   3       87.79       98.22        5.93 o   0.6330E-02
  -4   8   3       36.18       44.95        4.45 o   0.1461E-01
  -3   8   3      205.53      244.94        9.11 o   0.2055E-02
  -2   8   3     1639.90     1619.59       21.54 o   0.1009E-03
  -1   8   3        6.25        5.27        2.81 o   0.7178E-01
   0   8   3        2.08        2.36        2.38 o   0.1268E+00
   1   8   3      197.89      191.65        7.81 o   0.2662E-02
   2   8   3      226.06      233.77        9.81 o   0.2033E-02
   3   8   3        3.50        5.36        3.02 o   0.7131E-01
   4   8   3      480.31      507.34       11.97 o   0.7321E-03
   5   8   3      652.38      700.66       15.83 o   0.4339E-03
   6   8   3      591.87      624.90       15.01 o   0.5137E-03
   7   8   3      239.00      249.02       10.53 o   0.1889E-02
   8   8   3      131.50      125.58        5.13 o   0.4824E-02
   9   8   3       24.57       20.50        5.76 o   0.1771E-01
  -9   9   3      222.30      205.31        8.32 o   0.2468E-02
  -8   9   3       39.44       26.65        3.46 o   0.2172E-01
  -7   9   3       48.81       52.99        5.23 o   0.1110E-01
  -6   9   3      853.86      893.75       22.54 o   0.2740E-03
  -5   9   3       67.68       69.07        8.50 o   0.6315E-02
  -4   9   3     2429.60     2617.66       37.80 o   0.4420E-04
  -3   9   3      452.72      512.02       12.67 o   0.7327E-03
  -2   9   3       65.70       58.52        5.11 o   0.9954E-02
  -1   9   3      149.55      174.56        9.36 o   0.2921E-02
   0   9   3     4863.91     4757.96       50.21 o   0.1347E-04
   1   9   3        3.09        1.20        2.39 o   0.1289E+00
   2   9   3     2665.88     2813.43       27.75 o   0.3864E-04
   3   9   3      865.29      870.44       19.79 o   0.2851E-03
   4   9   3       82.30       72.55        6.43 o   0.7292E-02
   5   9   3      137.01      142.01        9.54 o   0.3415E-02
   6   9   3      286.72      293.53        9.09 o   0.1622E-02
   7   9   3     1106.04     1086.04       17.44 o   0.2075E-03
   8   9   3      526.28      491.28        8.95 o   0.7684E-03
  -8  10   3      143.31      130.54        6.96 o   0.4273E-02
  -7  10   3      583.39      578.97       16.14 o   0.5577E-03
  -6  10   3       18.43        4.29        5.68 o   0.2423E-01
  -5  10   3       85.17       75.22        9.56 o   0.5234E-02
  -4  10   3       18.57       22.85        6.18 o   0.1635E-01
  -3  10   3      502.62      490.73       17.71 o   0.6597E-03
  -2  10   3      361.83      419.48       15.04 o   0.9207E-03
  -1  10   3     1565.58     1661.21       23.37 o   0.1023E-03
   0  10   3      199.27      210.02        8.00 o   0.2501E-02
   1  10   3      376.68      422.14       15.19 o   0.8875E-03
   2  10   3       82.05       90.63        6.57 o   0.6444E-02
   3  10   3      840.74      857.96       28.30 o   0.2654E-03
   4  10   3     1030.59     1135.12       30.83 o   0.1812E-03
   5  10   3      235.09      226.61       11.46 o   0.1928E-02
   6  10   3      106.63      115.52        5.08 o   0.5738E-02
   7  10   3       83.27       76.01        4.91 o   0.8219E-02
  -7  11   3       53.23       48.07        5.66 o   0.1105E-01
  -6  11   3      541.25      485.42       14.49 o   0.7027E-03
  -5  11   3       26.93       28.54        4.83 o   0.1817E-01
  -4  11   3       27.01       23.83        6.05 o   0.1537E-01
  -3  11   3       -1.36        0.53        5.42 o   0.8523E-02
  -2  11   3       36.81       25.43        7.67 o   0.1112E-01
  -1  11   3       81.07       95.92        7.69 o   0.5663E-02
   0  11   3       13.89       11.60        6.11 o   0.1975E-01
   1  11   3       42.76       38.84        7.38 o   0.1017E-01
   2  11   3        2.02        2.17        5.17 o   0.2261E-01
   3  11   3      198.45      192.68       10.37 o   0.2439E-02
   4  11   3       42.03       43.87        6.11 o   0.1125E-01
   5  11   3       26.70       18.53        7.05 o   0.1380E-01
   6  11   3      504.13      475.01       15.37 o   0.7159E-03
  -5  12   3       19.52        8.92        5.36 o   0.2451E-01
  -4  12   3       28.82       23.87        4.97 o   0.1920E-01
  -3  12   3      807.74      689.15       23.89 o   0.3533E-03
  -2  12   3       68.59       60.25        8.09 o   0.7181E-02
  -1  12   3     1216.87     1122.50       28.91 o   0.1704E-03
   0  12   3      314.42      276.38       15.22 o   0.1295E-02
   1  12   3        1.21        0.44        4.11 o   0.2058E-01
   2  12   3      164.50      164.46       11.17 o   0.2683E-02
   3  12   3     1148.75     1101.35       26.00 o   0.1858E-03
   4  12   3      209.79      189.57       16.18 o   0.1747E-02
  -3  13   3       37.74       32.86        6.81 o   0.1172E-01
  -2  13   3        0.47        2.32        3.61 o   0.1466E-02
  -1  13   3      559.77      469.60       24.83 o   0.5466E-03
   0  13   3       17.33       11.97        3.66 o   0.3669E-01
   1  13   3      139.40      146.06        8.55 o   0.3519E-02
   2  13   3      457.27      419.03       20.52 o   0.7187E-03
 -12   0   4     1211.55     1154.92       33.44 o   0.1598E-03
 -11   0   4      524.96      503.28       19.35 o   0.6057E-03
 -10   0   4       27.83       20.14        6.72 o   0.1479E-01
  -9   0   4      356.48      348.00       14.80 o   0.1045E-02
  -8   0   4     2896.17     2812.72       67.41 o   0.3217E-04
  -7   0   4       20.69       13.84        4.52 o   0.2592E-01
  -6   0   4      269.40      230.40       12.35 o   0.1745E-02
  -5   0   4      469.13      375.79       13.55 o   0.9075E-03
  -4   0   4     5407.14     5187.95       31.10 o   0.1119E-04
  -3   0   4     1668.80     1498.39       26.02 o   0.1039E-03
  -2   0   4     1017.88      977.85       13.24 o   0.2426E-03
  -1   0   4      102.49      116.41        6.35 o   0.5044E-02
   0   0   4      108.91       93.33        5.46 o   0.6122E-02
   1   0   4     9310.24     8795.25       59.46 o   0.3910E-05
   2   0   4       23.94       11.90        3.45 o   0.4843E-01
   3   0   4     1187.87     1112.43       30.20 o   0.1667E-03
   4   0   4    14659.60    13523.32       69.76 o   0.1675E-05
   5   0   4      231.79      196.65       12.68 o   0.1977E-02
   6   0   4       36.56       34.97        6.22 o   0.1278E-01
   7   0   4     3560.54     3542.20       75.22 o   0.2147E-04
   8   0   4     2030.66     2081.52       33.78 o   0.6452E-04
   9   0   4      308.25      304.96       16.34 o   0.1157E-02
  10   0   4       10.58        6.38        4.40 o   0.3638E-01
  11   0   4     1534.63     1356.05       37.30 o   0.1156E-03
 -12   1   4      155.85      154.34        8.45 o   0.3388E-02
 -11   1   4      139.81      148.61        8.76 o   0.3520E-02
 -10   1   4       72.32       72.93        6.51 o   0.7270E-02
  -9   1   4       44.61       45.48        6.29 o   0.1068E-01
  -8   1   4       10.80       14.09        3.54 o   0.3797E-01
  -7   1   4      533.04      539.59       15.80 o   0.5964E-03
  -6   1   4     4893.56     4541.12       36.18 o   0.1405E-04
  -5   1   4     1040.39      860.69       20.42 o   0.2555E-03
  -4   1   4      371.60      370.79       11.24 o   0.1073E-02
  -3   1   4      731.94      648.50       10.22 o   0.4547E-03
  -2   1   4      232.59      244.26        4.83 o   0.2184E-02
  -1   1   4      338.13      321.70        7.73 o   0.1383E-02
   0   1   4     8959.53     8606.51       41.05 o   0.4163E-05
   1   1   4     1495.05     1435.79       11.67 o   0.1231E-03
   2   1   4    18601.20    17924.79       39.05 o   0.9876E-06
   3   1   4      585.57      540.65       10.91 o   0.6100E-03
   4   1   4      358.94      347.39        9.69 o   0.1190E-02
   5   1   4      116.62       94.67        6.38 o   0.5496E-02
   6   1   4      534.51      514.62       14.20 o   0.6413E-03
   7   1   4      613.94      549.48       22.50 o   0.4805E-03
   8   1   4      531.65      551.65       12.41 o   0.6362E-03
   9   1   4      410.50      421.84       13.13 o   0.9029E-03
  10   1   4       21.22       22.11        4.57 o   0.2184E-01
  11   1   4       16.39       11.65        4.32 o   0.3115E-01
 -12   2   4      166.42      148.05       12.74 o   0.2606E-02
 -11   2   4       35.94       41.65        5.16 o   0.1366E-01
 -10   2   4      958.89      926.32       23.48 o   0.2496E-03
  -9   2   4       77.28       66.97        6.38 o   0.7736E-02
  -8   2   4     3005.31     3092.90       39.89 o   0.3125E-04
  -7   2   4      748.50      746.45       18.67 o   0.3632E-03
  -6   2   4      452.49      424.08       11.44 o   0.8835E-03
  -5   2   4      590.11      563.08       16.78 o   0.5312E-03
  -4   2   4      135.38      181.29        7.54 o   0.3246E-02
  -3   2   4        9.67        6.50        1.44 o   0.9946E-01
  -2   2   4    21398.98    19879.96       41.42 o   0.7859E-06
  -1   2   4     1162.11     1067.74       10.65 o   0.2041E-03
   0   2   4     1518.83     1407.11       18.99 o   0.1221E-03
   1   2   4       37.50       25.04        2.30 o   0.2669E-01
   2   2   4     6637.30     6191.52       28.91 o   0.7807E-05
   3   2   4      104.25       73.98        4.38 o   0.7763E-02
   4   2   4       31.37       20.16        3.49 o   0.2826E-01
   5   2   4     4708.10     4415.12       37.70 o   0.1492E-04
   6   2   4       42.18       48.60        5.09 o   0.1241E-01
   7   2   4      177.09      178.67       12.45 o   0.2314E-02
   8   2   4      535.43      590.33       17.86 o   0.5350E-03
   9   2   4      219.95      232.27       11.44 o   0.1948E-02
  10   2   4      395.56      388.01       13.57 o   0.9772E-03
  11   2   4      291.18      265.40       11.49 o   0.1597E-02
 -12   3   4      174.51      168.89       12.07 o   0.2441E-02
 -11   3   4      210.87      198.79        7.66 o   0.2614E-02
 -10   3   4      310.81      313.87       13.65 o   0.1287E-02
  -9   3   4        1.25        0.89        2.65 o   0.1252E+00
  -8   3   4      117.25      112.31        5.59 o   0.5292E-02
  -7   3   4        7.57        7.22        3.16 o   0.5561E-01
  -6   3   4       99.36       94.23        5.86 o   0.6209E-02
  -5   3   4     4636.03     4513.88       33.27 o   0.1486E-04
  -4   3   4      726.02      702.51       12.30 o   0.4154E-03
  -3   3   4      101.73      102.09        4.03 o   0.6521E-02
  -2   3   4     1302.62     1172.85       11.67 o   0.1700E-03
  -1   3   4     4221.52     3943.06       19.74 o   0.1864E-04
   0   3   4      121.31      107.06        4.80 o   0.5618E-02
   1   3   4      734.58      732.21        7.99 o   0.4074E-03
   2   3   4     4938.63     4556.01       24.13 o   0.1401E-04
   3   3   4      387.68      371.37        6.90 o   0.1145E-02
   4   3   4     2283.42     2183.16       19.92 o   0.5748E-04
   5   3   4      603.59      669.46       14.05 o   0.4728E-03
   6   3   4      378.73      370.72       12.18 o   0.1051E-02
   7   3   4       44.28       40.86        6.63 o   0.1063E-01
   8   3   4      132.69      137.37        8.10 o   0.3790E-02
   9   3   4       25.83       24.17        4.99 o   0.1934E-01
  10   3   4      320.24      316.54       14.61 o   0.1204E-02
  11   3   4        8.06        6.70        4.89 o   0.3218E-01
 -11   4   4      245.95      239.48       10.10 o   0.1932E-02
 -10   4   4      389.96      399.16       12.70 o   0.9581E-03
  -9   4   4      411.37      434.61       12.33 o   0.8978E-03
  -8   4   4      138.95      162.66        6.07 o   0.3744E-02
  -7   4   4       65.17       75.48        8.94 o   0.5924E-02
  -6   4   4      208.34      230.98       10.85 o   0.2035E-02
  -5   4   4     1181.97     1182.09       16.64 o   0.1776E-03
  -4   4   4     2443.28     2208.14       22.27 o   0.5449E-04
  -3   4   4     1887.27     1706.23       20.44 o   0.8686E-04
  -2   4   4      603.36      539.49        9.58 o   0.6101E-03
  -1   4   4      295.05      204.31        6.33 o   0.2249E-02
   0   4   4     1011.70      925.70        9.43 o   0.2617E-03
   1   4   4      259.20      232.48        6.50 o   0.2112E-02
   2   4   4      541.82      522.62        9.99 o   0.6723E-03
   3   4   4      393.73      381.67       10.34 o   0.1060E-02
   4   4   4      363.16      350.85       10.72 o   0.1152E-02
   5   4   4        2.52        2.36        2.65 o   0.1131E+00
   6   4   4      138.91      179.39       11.54 o   0.2586E-02
   7   4   4       37.83       42.70        4.08 o   0.1591E-01
   8   4   4      131.95      151.14        8.01 o   0.3658E-02
   9   4   4      230.72      225.82       13.79 o   0.1738E-02
  10   4   4      176.92      170.07       10.29 o   0.2676E-02
 -11   5   4      202.19      178.66        8.60 o   0.2794E-02
 -10   5   4        7.26       10.87        3.15 o   0.5213E-01
  -9   5   4     1240.20     1262.81       19.31 o   0.1601E-03
  -8   5   4        9.69       12.49        2.76 o   0.4897E-01
  -7   5   4     1782.40     1796.59       41.84 o   0.7659E-04
  -6   5   4      333.31      331.53       17.63 o   0.1013E-02
  -5   5   4       39.61       57.30        3.83 o   0.1317E-01
  -4   5   4        9.43       11.97        2.07 o   0.6010E-01
  -3   5   4      222.14      243.71        7.98 o   0.2080E-02
  -2   5   4       47.82       34.82        3.70 o   0.1694E-01
  -1   5   4      859.78      918.04       13.55 o   0.2859E-03
   0   5   4     5226.50     4647.73       27.01 o   0.1312E-04
   1   5   4      771.76      718.06       11.05 o   0.3935E-03
   2   5   4      122.23      110.08        4.98 o   0.5352E-02
   3   5   4      621.59      597.28       12.59 o   0.5291E-03
   4   5   4      305.22      307.13        9.54 o   0.1446E-02
   5   5   4     1408.00     1556.48       28.05 o   0.1115E-03
   6   5   4       74.53       76.91        9.19 o   0.5453E-02
   7   5   4       64.35       65.31        4.73 o   0.9507E-02
   8   5   4      556.19      558.18       15.80 o   0.5862E-03
   9   5   4       87.82       81.62        8.40 o   0.5768E-02
  10   5   4        5.57        5.23        4.11 o   0.4636E-01
 -11   6   4        2.15        2.23        4.45 o   0.4077E-01
 -10   6   4       12.40        7.81        3.55 o   0.4655E-01
  -9   6   4      777.86      770.79       16.27 o   0.3581E-03
  -8   6   4      603.00      631.97       14.04 o   0.5086E-03
  -7   6   4     2076.65     2261.87       25.88 o   0.5868E-04
  -6   6   4        4.89        6.59        3.79 o   0.4893E-01
  -5   6   4      777.61      776.96       17.36 o   0.3487E-03
  -4   6   4       13.43       14.34        2.73 o   0.4192E-01
  -3   6   4      896.67      957.11       16.27 o   0.2564E-03
  -2   6   4      434.72      454.84       12.38 o   0.8348E-03
  -1   6   4     2241.91     2178.37       27.32 o   0.5804E-04
   0   6   4       15.91       18.62        2.30 o   0.4244E-01
   1   6   4     2448.38     2360.58       21.31 o   0.5072E-04
   2   6   4      275.80      285.39        7.79 o   0.1699E-02
   3   6   4     1911.39     1887.54       25.69 o   0.7480E-04
   4   6   4     1644.15     1714.33       28.80 o   0.9157E-04
   5   6   4        4.95        1.65        3.83 o   0.5798E-01
   6   6   4      107.97      109.36        5.62 o   0.5487E-02
   7   6   4      481.80      487.54       12.31 o   0.7555E-03
   8   6   4      236.21      249.92        8.95 o   0.1952E-02
   9   6   4      191.46      180.94        9.34 o   0.2667E-02
  10   6   4      200.46      171.25       12.44 o   0.2336E-02
 -10   7   4       13.27        7.59        3.26 o   0.4937E-01
  -9   7   4       83.77       85.41        5.60 o   0.7194E-02
  -8   7   4        2.63        0.06        2.97 o   0.1016E+00
  -7   7   4      233.44      267.80       10.69 o   0.1738E-02
  -6   7   4       13.89       19.11        2.69 o   0.3771E-01
  -5   7   4     2404.44     2550.35       34.89 o   0.4602E-04
  -4   7   4      114.15      110.91        6.75 o   0.5028E-02
  -3   7   4      210.07      218.85       10.04 o   0.2177E-02
  -2   7   4       35.30       35.80        4.63 o   0.1607E-01
  -1   7   4      909.43      889.90       16.83 o   0.2755E-03
   0   7   4      866.68      826.64       16.45 o   0.3097E-03
   1   7   4     1523.25     1643.75       18.34 o   0.1051E-03
   2   7   4       72.99       71.66        4.60 o   0.9031E-02
   3   7   4      381.42      389.11       12.44 o   0.9982E-03
   4   7   4       29.94       25.66        5.09 o   0.1816E-01
   5   7   4      565.51      609.01       13.27 o   0.5489E-03
   6   7   4        5.10        5.85        3.02 o   0.6917E-01
   7   7   4      247.39      278.58        8.85 o   0.1794E-02
   8   7   4      176.11      166.33        6.84 o   0.3265E-02
   9   7   4      174.91      188.71        7.99 o   0.2830E-02
  -9   8   4      828.55      764.44       15.89 o   0.3535E-03
  -8   8   4      162.18      160.31        7.67 o   0.3378E-02
  -7   8   4      677.16      694.41       17.51 o   0.4213E-03
  -6   8   4        0.99        2.88        1.45 o   0.4212E-01
  -5   8   4      193.47      209.00        8.32 o   0.2436E-02
  -4   8   4       -5.98        0.10        2.70 o   0.1063E+00
  -3   8   4     1853.17     1883.76       26.52 o   0.7744E-04
  -2   8   4      194.02      208.04        8.59 o   0.2528E-02
  -1   8   4      729.76      806.75       19.03 o   0.3382E-03
   0   8   4      864.95      945.15       17.90 o   0.2716E-03
   1   8   4      228.51      238.91        8.58 o   0.2067E-02
   2   8   4       55.76       67.31        5.46 o   0.9157E-02
   3   8   4     1082.01     1103.56       22.01 o   0.1966E-03
   4   8   4        0.80        0.67        1.32 o   0.8015E-01
   5   8   4     1498.68     1585.06       26.40 o   0.1076E-03
   6   8   4      472.43      500.43       13.15 o   0.7288E-03
   7   8   4      882.43      928.28       18.94 o   0.2723E-03
   8   8   4      445.66      424.76        8.66 o   0.9552E-03
  -9   9   4        4.23        1.80        2.50 o   0.1104E+00
  -8   9   4      261.18      269.50        8.63 o   0.1790E-02
  -7   9   4      187.50      180.92        8.83 o   0.2820E-02
  -6   9   4      494.11      554.44       21.89 o   0.5433E-03
  -5   9   4      246.64      302.37       23.23 o   0.9619E-03
  -4   9   4      278.89      280.47       13.29 o   0.1444E-02
  -3   9   4      163.29      194.62        7.89 o   0.2875E-02
  -2   9   4     1080.94     1001.42       17.61 o   0.2236E-03
  -1   9   4      216.20      217.20        7.40 o   0.2425E-02
   0   9   4        3.03        3.18        2.72 o   0.1133E+00
   1   9   4      461.73      532.92       13.11 o   0.7084E-03
   2   9   4     1149.96     1183.74       20.21 o   0.1780E-03
   3   9   4       88.46       90.34        6.11 o   0.6363E-02
   4   9   4        8.93        8.70        2.40 o   0.6867E-01
   5   9   4       90.25       94.91        7.82 o   0.5495E-02
   6   9   4        2.46        2.64        2.87 o   0.1008E+00
   7   9   4      145.43      153.78        7.25 o   0.3635E-02
   8   9   4      476.57      447.25        9.75 o   0.8664E-03
  -8  10   4        2.53        0.21        2.17 o   0.1752E+00
  -7  10   4      197.83      188.98        8.15 o   0.2733E-02
  -6  10   4        0.64        0.28        2.39 o   0.7610E-02
  -5  10   4       83.60       79.49        9.41 o   0.5181E-02
  -4  10   4        4.54        5.43        5.37 o   0.2880E-01
  -3  10   4     1611.99     1561.07       38.58 o   0.9618E-04
  -2  10   4       34.90       35.91        5.58 o   0.1367E-01
  -1  10   4      517.03      550.43       12.52 o   0.6499E-03
   0  10   4      213.16      217.37        8.22 o   0.2325E-02
   1  10   4     2073.94     2080.67       42.67 o   0.6131E-04
   2  10   4       13.40        4.68        5.61 o   0.2542E-01
   3  10   4        7.35        7.45        5.09 o   0.3120E-01
   4  10   4      311.27      317.13       13.71 o   0.1279E-02
   5  10   4        6.03        2.46        3.13 o   0.7552E-01
   6  10   4       45.46       48.97        3.89 o   0.1349E-01
   7  10   4      194.03      184.52        5.98 o   0.3016E-02
  -7  11   4       94.24       89.52        7.02 o   0.5828E-02
  -6  11   4      652.42      572.22       19.50 o   0.4969E-03
  -5  11   4        9.99        7.85        6.60 o   0.1874E-01
  -4  11   4      321.23      297.24       16.45 o   0.1172E-02
  -3  11   4       -1.92        6.24        5.07 o   0.1293E-01
  -2  11   4      410.85      391.36       19.59 o   0.8028E-03
  -1  11   4      235.23      235.76       12.09 o   0.1850E-02
   0  11   4      197.86      188.46       13.72 o   0.2036E-02
   1  11   4      308.92      290.93       16.69 o   0.1205E-02
   2  11   4       34.57       25.09        6.43 o   0.1377E-01
   3  11   4      495.15      537.07       16.04 o   0.6235E-03
   4  11   4      811.26      842.38       18.65 o   0.3135E-03
   5  11   4       97.77      107.80        4.90 o   0.6183E-02
   6  11   4      573.33      523.27       21.49 o   0.5464E-03
  -5  12   4      233.28      214.95       16.38 o   0.1583E-02
  -4  12   4      278.63      209.32       13.11 o   0.1823E-02
  -3  12   4      104.60      100.60        9.16 o   0.4572E-02
  -2  12   4        2.13        2.49        6.66 o   0.9042E-02
  -1  12   4       70.88       62.71       11.90 o   0.4512E-02
   0  12   4       -0.78        3.01        2.64 o   0.5083E-02
   1  12   4       50.02       33.52        6.78 o   0.1117E-01
   2  12   4       28.44       25.65        4.06 o   0.2220E-01
   3  12   4      102.49      116.25        6.34 o   0.5249E-02
   4  12   4        9.26        0.51        4.35 o   0.4497E-01
  -2  13   4      202.17      187.45       13.95 o   0.1994E-02
  -1  13   4        9.40        9.03        6.00 o   0.2282E-01
   0  13   4      786.27      742.67       28.23 o   0.3105E-03
   1  13   4      184.59      147.68        9.23 o   0.3201E-02
 -12   1   5       88.55       83.77       10.20 o   0.4743E-02
 -11   1   5      540.07      509.09       16.42 o   0.6416E-03
 -10   1   5        3.66        5.49        4.74 o   0.3639E-01
  -9   1   5      169.10      188.76        9.11 o   0.2698E-02
  -8   1   5      181.00      170.35       10.28 o   0.2615E-02
  -7   1   5     1698.44     1732.55       27.44 o   0.8798E-04
  -6   1   5       16.50       10.37        2.91 o   0.4534E-01
  -5   1   5     6988.49     6309.87       54.77 o   0.7302E-05
  -4   1   5      728.70      705.26       12.93 o   0.4089E-03
  -3   1   5     2004.04     1959.89       18.85 o   0.7039E-04
  -2   1   5      167.88      163.18        4.05 o   0.3714E-02
  -1   1   5     6110.93     5617.79       25.33 o   0.9335E-05
   0   1   5     4416.89     4144.33       32.87 o   0.1675E-04
   1   1   5     3168.89     2974.74       18.15 o   0.3197E-04
   2   1   5       65.75       82.07        3.48 o   0.9170E-02
   3   1   5     1094.48     1064.58       15.92 o   0.2064E-03
   4   1   5      566.71      579.88       12.77 o   0.5665E-03
   5   1   5     6243.28     6243.11       41.01 o   0.8105E-05
   6   1   5      381.56      401.49       12.61 o   0.9651E-03
   7   1   5      124.03      123.04       10.65 o   0.3478E-02
   8   1   5      304.67      310.19       11.75 o   0.1364E-02
   9   1   5       90.56       88.39        6.57 o   0.6432E-02
  10   1   5        7.27        7.44        2.70 o   0.6609E-01
  11   1   5      288.90      275.39       10.56 o   0.1615E-02
 -12   2   5        4.31        7.11        2.99 o   0.6496E-01
 -11   2   5      137.95      141.45        7.34 o   0.3864E-02
 -10   2   5     1227.04     1245.21       26.57 o   0.1556E-03
  -9   2   5      351.47      413.78       14.79 o   0.9229E-03
  -8   2   5      459.36      458.38       15.94 o   0.7451E-03
  -7   2   5      400.69      393.24       12.03 o   0.9675E-03
  -6   2   5       21.03       23.23        3.16 o   0.2788E-01
  -5   2   5        1.65        1.79        2.50 o   0.1275E+00
  -4   2   5       38.83       49.41        3.63 o   0.1514E-01
  -3   2   5      126.79      114.07        4.10 o   0.5504E-02
  -2   2   5     1389.78     1302.76        9.18 o   0.1480E-03
  -1   2   5     2424.53     2196.24       19.80 o   0.5477E-04
   0   2   5     1070.94     1011.91       11.96 o   0.2272E-03
   1   2   5       96.30       72.10        4.17 o   0.8358E-02
   2   2   5     1108.29     1049.57       17.20 o   0.2055E-03
   3   2   5     1012.29      917.53       13.55 o   0.2597E-03
   4   2   5      687.70      631.46       14.05 o   0.4650E-03
   5   2   5        9.10       13.01        2.95 o   0.4927E-01
   6   2   5      732.99      719.17       15.51 o   0.3919E-03
   7   2   5      507.22      520.23       14.71 o   0.6548E-03
   8   2   5        2.21        2.00        3.56 o   0.6941E-01
   9   2   5        5.81        5.42        3.92 o   0.4700E-01
  10   2   5       17.18       18.91        3.80 o   0.2906E-01
  11   2   5       -1.83        1.27        4.10 o   0.4653E-01
 -12   3   5      410.77      408.86       18.08 o   0.8106E-03
 -11   3   5      102.39      113.43        6.39 o   0.5419E-02
 -10   3   5       -2.94        0.24        4.30 o   0.5104E-01
  -9   3   5        5.10        6.65        3.21 o   0.6049E-01
  -8   3   5       42.35       36.51        3.31 o   0.1873E-01
  -7   3   5      970.23      980.08       18.68 o   0.2394E-03
  -6   3   5       22.44       30.01        3.26 o   0.2487E-01
  -5   3   5      811.80      928.53       16.65 o   0.2810E-03
  -4   3   5      501.30      490.18        9.21 o   0.7564E-03
  -3   3   5      361.80      303.25        7.43 o   0.1424E-02
  -2   3   5      125.21      121.13        3.72 o   0.5315E-02
  -1   3   5    15888.78    14461.62       57.43 o   0.1456E-05
   0   3   5      287.77      295.91        6.13 o   0.1683E-02
   1   3   5       22.21       16.75        2.63 o   0.4044E-01
   2   3   5      278.36      249.08        7.97 o   0.1864E-02
   3   3   5      226.71      231.90        9.11 o   0.2060E-02
   4   3   5     2028.41     1978.42       24.43 o   0.6848E-04
   5   3   5      194.38      227.11        8.57 o   0.2308E-02
   6   3   5      459.65      494.47       15.50 o   0.7083E-03
   7   3   5        4.71        2.17        2.23 o   0.1338E+00
   8   3   5      550.98      565.15       15.54 o   0.5730E-03
   9   3   5       27.50       17.98        5.31 o   0.1951E-01
  10   3   5       54.15       45.30        6.62 o   0.1002E-01
 -11   4   5       34.22       26.46        3.63 o   0.2212E-01
 -10   4   5       72.65       90.83        5.45 o   0.7145E-02
  -9   4   5       79.68       81.49        6.04 o   0.7244E-02
  -8   4   5        9.96        8.15        2.62 o   0.7377E-01
  -7   4   5       56.87       68.22        7.96 o   0.7000E-02
  -6   4   5      112.34      122.26        8.20 o   0.4301E-02
  -5   4   5       31.29       27.41        3.72 o   0.2144E-01
  -4   4   5     3668.77     3640.10       27.66 o   0.2258E-04
  -3   4   5     4898.67     4347.44       33.28 o   0.1483E-04
  -2   4   5      821.24      739.27       11.53 o   0.3696E-03
  -1   4   5     3185.39     2791.26       19.35 o   0.3441E-04
   0   4   5     5985.17     5342.35       27.95 o   0.1008E-04
   1   4   5      969.92      942.96       14.65 o   0.2577E-03
   2   4   5     2149.07     2162.70       25.57 o   0.5971E-04
   3   4   5       22.70       21.75        3.81 o   0.2612E-01
   4   4   5       33.58       38.04        5.67 o   0.1322E-01
   5   4   5      542.64      581.16       21.53 o   0.4948E-03
   6   4   5      198.09      216.63       13.89 o   0.1852E-02
   7   4   5        2.80        5.11        3.54 o   0.6072E-01
   8   4   5      140.39      154.91        8.08 o   0.3452E-02
   9   4   5       47.02       50.54        5.08 o   0.1201E-01
  10   4   5      285.84      301.50       11.88 o   0.1422E-02
 -11   5   5      275.96      266.54        8.35 o   0.1794E-02
 -10   5   5       89.89       87.36        6.32 o   0.6584E-02
  -9   5   5       22.97       27.17        3.56 o   0.2394E-01
  -8   5   5      509.16      529.82       11.23 o   0.6904E-03
  -7   5   5      137.66      144.56        6.93 o   0.3936E-02
  -6   5   5     1525.30     1608.79       36.65 o   0.9695E-04
  -5   5   5      385.19      436.60       10.35 o   0.9334E-03
  -4   5   5      806.37      856.43       14.10 o   0.3154E-03
  -3   5   5      379.02      357.83       10.43 o   0.1115E-02
  -2   5   5     1914.92     1643.92       24.23 o   0.8836E-04
  -1   5   5      212.19      209.50        7.24 o   0.2447E-02
   0   5   5     7846.97     7025.67       34.44 o   0.5957E-05
   1   5   5     2473.68     2353.29       20.62 o   0.4996E-04
   2   5   5       37.62       27.64        3.62 o   0.2087E-01
   3   5   5        9.96       12.06        2.80 o   0.5010E-01
   4   5   5       52.29       53.99        5.16 o   0.1108E-01
   5   5   5      656.48      723.94       20.06 o   0.3913E-03
   6   5   5       13.38       18.95        2.51 o   0.4054E-01
   7   5   5      485.13      534.92       14.75 o   0.6493E-03
   8   5   5       54.80       63.48        6.52 o   0.8715E-02
   9   5   5       83.75       81.33        8.40 o   0.5630E-02
  10   5   5       45.62       35.77        5.19 o   0.1416E-01
 -11   6   5        7.06        4.73        2.68 o   0.7699E-01
 -10   6   5      670.79      652.64       17.10 o   0.4558E-03
  -9   6   5      464.30      497.70       12.86 o   0.7492E-03
  -8   6   5     1922.65     2050.13       24.60 o   0.6953E-04
  -7   6   5      264.64      283.19        8.75 o   0.1738E-02
  -6   6   5     1113.79     1219.38       32.78 o   0.1567E-03
  -5   6   5      109.80      114.13        6.97 o   0.4913E-02
  -4   6   5      892.76      946.22       15.43 o   0.2624E-03
  -3   6   5       31.56       24.09        4.13 o   0.2134E-01
  -2   6   5     1735.98     1747.16       25.73 o   0.8764E-04
  -1   6   5      188.37      170.26        7.43 o   0.3044E-02
   0   6   5      310.77      254.38        7.74 o   0.1757E-02
   1   6   5      769.52      815.69       12.56 o   0.3445E-03
   2   6   5      372.47      389.73       10.22 o   0.1064E-02
   3   6   5      724.69      751.51       16.73 o   0.3752E-03
   4   6   5      496.94      518.15       14.46 o   0.6635E-03
   5   6   5       58.26       56.70        8.26 o   0.7195E-02
   6   6   5      691.15      739.25       13.54 o   0.4101E-03
   7   6   5      243.97      269.08       12.66 o   0.1585E-02
   8   6   5      663.78      703.24       14.64 o   0.4380E-03
   9   6   5       18.80       21.28        3.27 o   0.3016E-01
 -10   7   5      483.69      470.34       13.11 o   0.7701E-03
  -9   7   5       -4.03        0.39        3.76 o   0.6328E-01
  -8   7   5       37.91       49.18        4.26 o   0.1454E-01
  -7   7   5        9.28        5.03        2.73 o   0.7165E-01
  -6   7   5     2319.32     2502.69       25.96 o   0.4881E-04
  -5   7   5        6.31       10.35        3.44 o   0.4649E-01
  -4   7   5      109.85      118.75        6.75 o   0.4783E-02
  -3   7   5      382.04      414.30       13.68 o   0.9244E-03
  -2   7   5     1603.22     1769.93       33.04 o   0.8721E-04
  -1   7   5       97.55      105.16        7.23 o   0.5358E-02
   0   7   5        9.29        7.41        3.06 o   0.7410E-01
   1   7   5      108.07      110.14        5.36 o   0.5535E-02
   2   7   5      372.09      371.57       10.86 o   0.1107E-02
   3   7   5      274.33      285.65       11.00 o   0.1540E-02
   4   7   5     4689.19     4782.10       51.71 o   0.1368E-04
   5   7   5      150.07      169.23        6.94 o   0.3358E-02
   6   7   5     1480.83     1602.78       21.09 o   0.1092E-03
   7   7   5       40.35       32.83        4.97 o   0.1571E-01
   8   7   5       76.41       74.36        5.17 o   0.8341E-02
   9   7   5      193.31      195.22        7.61 o   0.2720E-02
  -9   8   5      326.03      319.41       10.21 o   0.1374E-02
  -8   8   5      530.59      574.93       11.98 o   0.6200E-03
  -7   8   5        9.09        3.61        3.07 o   0.6832E-01
  -6   8   5       60.55       56.09        4.71 o   0.1107E-01
  -5   8   5       67.49       69.84        5.75 o   0.8266E-02
  -4   8   5      639.19      714.59       13.65 o   0.4395E-03
  -3   8   5       10.68       12.68        3.11 o   0.4669E-01
  -2   8   5      560.16      574.82       17.12 o   0.5395E-03
  -1   8   5     2333.01     2330.41       34.25 o   0.5125E-04
   0   8   5      285.23      252.94       10.76 o   0.1654E-02
   1   8   5     2289.75     2318.77       26.52 o   0.5388E-04
   2   8   5      949.07      905.57       22.94 o   0.2527E-03
   3   8   5      206.94      223.24        7.51 o   0.2438E-02
   4   8   5      233.82      247.19        9.58 o   0.1940E-02
   5   8   5      392.05      430.95       13.78 o   0.8849E-03
   6   8   5       16.00       16.83        3.40 o   0.3357E-01
   7   8   5       59.45       54.21        6.06 o   0.9618E-02
   8   8   5       33.64       32.88        3.14 o   0.2152E-01
  -9   9   5       27.81       26.99        3.48 o   0.2287E-01
  -8   9   5      690.19      685.74       13.37 o   0.4484E-03
  -7   9   5       15.50       21.14        3.58 o   0.3108E-01
  -6   9   5     1016.39     1043.50       23.98 o   0.2115E-03
  -5   9   5        8.63        5.61        4.26 o   0.4003E-01
  -4   9   5      181.84      225.56        8.23 o   0.2428E-02
  -3   9   5      107.26      117.31        5.74 o   0.5323E-02
  -2   9   5      638.89      675.79       12.65 o   0.4673E-03
  -1   9   5      194.25      235.16        7.80 o   0.2321E-02
   0   9   5     5183.20     5204.32       38.75 o   0.1175E-04
   1   9   5       25.54       17.80        4.52 o   0.2466E-01
   2   9   5       14.89       10.86        3.80 o   0.3618E-01
   3   9   5      610.90      633.70       13.56 o   0.5086E-03
   4   9   5      807.11      851.77       17.21 o   0.3177E-03
   5   9   5       17.33       22.12        4.63 o   0.2306E-01
   6   9   5       84.62       93.11        5.56 o   0.6891E-02
   7   9   5      739.11      728.30       14.66 o   0.4060E-03
   8   9   5        4.83        3.69        3.34 o   0.6574E-01
  -8  10   5       31.00       42.19        3.73 o   0.1686E-01
  -7  10   5      186.53      173.27        7.02 o   0.3170E-02
  -6  10   5      158.77      176.92        9.14 o   0.2898E-02
  -5  10   5      126.26      118.99       15.78 o   0.2419E-02
  -4  10   5      246.01      231.96       14.83 o   0.1617E-02
  -3  10   5     1443.82     1533.34       29.74 o   0.1122E-03
  -2  10   5      209.40      259.80       10.03 o   0.1990E-02
  -1  10   5       22.28       38.61        3.71 o   0.1969E-01
   0  10   5      146.05      157.30        6.89 o   0.3627E-02
   1  10   5      442.84      431.68       16.65 o   0.7831E-03
   2  10   5        5.10        4.91        5.12 o   0.3155E-01
   3  10   5      531.10      586.40       22.83 o   0.4931E-03
   4  10   5       53.70       56.45        6.42 o   0.9493E-02
   5  10   5      461.23      484.29       12.90 o   0.7712E-03
   6  10   5       51.65       48.28        4.43 o   0.1280E-01
   7  10   5      307.14      289.75        9.04 o   0.1587E-02
  -7  11   5        3.37        3.39        3.27 o   0.7276E-01
  -6  11   5      271.26      242.11       19.16 o   0.1246E-02
  -5  11   5        6.82        1.18        6.47 o   0.2204E-01
  -4  11   5       67.90       64.46        7.96 o   0.6845E-02
  -3  11   5       33.35       38.38        6.64 o   0.1136E-01
  -2  11   5      774.55      720.99       21.35 o   0.3619E-03
  -1  11   5        1.83        1.24        4.21 o   0.4128E-01
   0  11   5       24.97       21.71        5.81 o   0.1817E-01
   1  11   5       21.64       23.01        6.14 o   0.1630E-01
   2  11   5        4.33        0.92        5.33 o   0.3256E-01
   3  11   5       34.98       38.62        5.16 o   0.1426E-01
   4  11   5      656.86      655.50       16.55 o   0.4604E-03
   5  11   5       78.86       80.17        4.14 o   0.8597E-02
  -5  12   5     1205.05     1036.85       35.19 o   0.1739E-03
  -4  12   5       39.66       28.24        5.40 o   0.1580E-01
  -3  12   5      778.00      706.69       22.73 o   0.3573E-03
  -2  12   5      120.05      144.21       13.79 o   0.2641E-02
  -1  12   5       82.31       72.60       11.95 o   0.4181E-02
   0  12   5      363.33      327.31       15.63 o   0.1085E-02
   1  12   5     2226.60     2040.42       37.72 o   0.6264E-04
   2  12   5       27.41       29.74        4.16 o   0.2063E-01
   3  12   5      138.79      163.22        7.18 o   0.3475E-02
   4  12   5      552.73      514.78       15.60 o   0.6348E-03
  -2  13   5       10.85        0.31        4.61 o   0.3975E-01
  -1  13   5      369.29      312.67       18.98 o   0.9974E-03
   0  13   5      202.65      183.31       14.34 o   0.2027E-02
 -12   0   6       79.75       83.27        9.89 o   0.4957E-02
 -11   0   6      232.52      242.93       19.66 o   0.1246E-02
 -10   0   6       97.83      108.36       10.43 o   0.4035E-02
  -9   0   6       73.04       70.78        9.66 o   0.5492E-02
  -8   0   6      427.64      388.28       26.64 o   0.6137E-03
  -7   0   6        7.30        0.04        6.55 o   0.2199E-01
  -6   0   6     1046.08      991.44       33.26 o   0.1953E-03
  -5   0   6      941.12      827.91       29.17 o   0.2503E-03
  -4   0   6    29228.03    26575.93      147.89 o   0.4326E-06
  -3   0   6      506.79      490.03       12.99 o   0.6999E-03
  -2   0   6      779.43      753.31       14.40 o   0.3620E-03
  -1   0   6     1909.74     1793.29       22.28 o   0.7922E-04
   0   0   6     3361.17     3198.63       34.07 o   0.2755E-04
   1   0   6     1532.16     1450.38       27.24 o   0.1124E-03
   2   0   6     9583.02     9439.07       63.94 o   0.3537E-05
   3   0   6    10768.82     9944.53       75.82 o   0.3020E-05
   4   0   6     8560.14     8216.50       73.70 o   0.4508E-05
   5   0   6       27.08       34.47        5.95 o   0.1435E-01
   6   0   6      458.34      455.08       20.26 o   0.6732E-03
   7   0   6      662.31      691.22       19.20 o   0.4068E-03
   8   0   6     2198.43     2249.24       42.74 o   0.5344E-04
   9   0   6      442.63      433.15       18.74 o   0.7297E-03
  10   0   6      114.90      109.09        8.53 o   0.4593E-02
 -12   1   6       18.89       15.40        4.08 o   0.2945E-01
 -11   1   6      234.92      248.73       11.35 o   0.1797E-02
 -10   1   6       33.33       39.29        5.06 o   0.1460E-01
  -9   1   6        9.27        7.70        3.72 o   0.4372E-01
  -8   1   6      115.93      105.34        8.43 o   0.4552E-02
  -7   1   6      316.86      311.56       10.61 o   0.1349E-02
  -6   1   6     2082.61     1880.77       33.82 o   0.6881E-04
  -5   1   6      404.47      390.80       13.82 o   0.9300E-03
  -4   1   6      443.31      347.59        8.10 o   0.1127E-02
  -3   1   6      591.99      553.87        8.47 o   0.6135E-03
  -2   1   6      948.09      877.83       11.00 o   0.2849E-03
  -1   1   6        8.67        6.20        1.61 o   0.1024E+00
   0   1   6      929.28      873.15       11.65 o   0.2867E-03
   1   1   6     1909.78     1742.76       22.20 o   0.8243E-04
   2   1   6     2999.85     3022.89       29.89 o   0.3186E-04
   3   1   6     3122.06     2852.14       42.13 o   0.3254E-04
   4   1   6      399.18      382.55       11.32 o   0.9994E-03
   5   1   6      686.47      628.23       16.39 o   0.4522E-03
   6   1   6      155.21      167.46        8.61 o   0.3043E-02
   7   1   6     1009.91     1042.43       16.62 o   0.2204E-03
   8   1   6       22.76       29.15        4.34 o   0.1980E-01
   9   1   6      989.15     1063.54       19.29 o   0.2186E-03
  10   1   6      188.76      200.69        7.46 o   0.2708E-02
 -12   2   6      203.11      195.12        9.92 o   0.2490E-02
 -11   2   6      123.75      147.00        8.22 o   0.3697E-02
 -10   2   6     4307.01     4298.43       42.32 o   0.1679E-04
  -9   2   6      623.61      699.01       13.69 o   0.4566E-03
  -8   2   6      659.15      700.74       16.43 o   0.4320E-03
  -7   2   6       19.15       29.25        3.45 o   0.2456E-01
  -6   2   6       46.26       61.58        5.95 o   0.9490E-02
  -5   2   6      105.43      111.79        6.23 o   0.5180E-02
  -4   2   6       53.19      105.39        3.65 o   0.8440E-02
  -3   2   6        4.12        3.53        1.69 o   0.1534E+00
  -2   2   6      201.98      203.10        3.95 o   0.2836E-02
  -1   2   6      172.29      149.34        4.40 o   0.3873E-02
   0   2   6      481.13      494.37        8.23 o   0.7776E-03
   1   2   6      752.47      717.57       11.08 o   0.4037E-03
   2   2   6     2611.59     2583.39       24.25 o   0.4263E-04
   3   2   6     1105.43     1097.00       20.00 o   0.1947E-03
   4   2   6     3920.91     3880.11       40.89 o   0.1977E-04
   5   2   6      921.99      924.99       18.45 o   0.2586E-03
   6   2   6      640.79      631.42       16.86 o   0.4695E-03
   7   2   6       23.04       17.22        3.37 o   0.3137E-01
   8   2   6     1071.65     1129.92       21.18 o   0.1918E-03
   9   2   6      880.15      889.38       17.87 o   0.2857E-03
  10   2   6      155.23      166.00        7.89 o   0.3202E-02
 -12   3   6      127.44      142.58       10.78 o   0.3212E-02
 -11   3   6       18.32       14.91        3.96 o   0.3159E-01
 -10   3   6      130.63      127.78        7.78 o   0.4162E-02
  -9   3   6        4.61        6.43        2.55 o   0.7831E-01
  -8   3   6        8.98        8.08        2.27 o   0.7396E-01
  -7   3   6     2895.01     2965.38       28.63 o   0.3437E-04
  -6   3   6      329.57      316.13        9.23 o   0.1391E-02
  -5   3   6       58.48       51.70        4.99 o   0.1108E-01
  -4   3   6      815.66      804.56       10.93 o   0.3389E-03
  -3   3   6     1700.97     1640.77       13.48 o   0.9869E-04
  -2   3   6     1652.45     1325.14       12.58 o   0.1285E-03
  -1   3   6     2117.82     2058.96       16.84 o   0.6500E-04
   0   3   6      249.35      254.83        6.24 o   0.2022E-02
   1   3   6       84.94       73.70        4.78 o   0.8300E-02
   2   3   6     1847.72     1784.06       25.00 o   0.8156E-04
   3   3   6      883.94      886.69       18.63 o   0.2764E-03
   4   3   6     1773.48     1809.09       35.95 o   0.7816E-04
   5   3   6      300.76      330.28       16.32 o   0.1101E-02
   6   3   6      112.57      116.71       10.51 o   0.3678E-02
   7   3   6     1645.61     1736.12       21.66 o   0.9242E-04
   8   3   6      283.64      303.50        9.66 o   0.1526E-02
   9   3   6       70.67       81.33        6.58 o   0.7072E-02
  10   3   6       23.95       21.69        4.60 o   0.2161E-01
 -11   4   6      483.44      474.07       14.12 o   0.7486E-03
 -10   4   6      119.49      113.19        8.60 o   0.4378E-02
  -9   4   6       77.74       82.66        6.02 o   0.7180E-02
  -8   4   6      268.36      286.61        8.12 o   0.1744E-02
  -7   4   6     1110.21     1105.50       25.68 o   0.1836E-03
  -6   4   6      509.17      521.71       16.57 o   0.6281E-03
  -5   4   6       63.48       56.25        5.88 o   0.9422E-02
  -4   4   6     1843.21     1823.45       19.99 o   0.8139E-04
  -3   4   6     1535.61     1430.17       19.21 o   0.1221E-03
  -2   4   6      245.62      222.39        7.54 o   0.2226E-02
  -1   4   6       36.32       20.92        3.47 o   0.2479E-01
   0   4   6       93.32       68.20        4.95 o   0.8192E-02
   1   4   6     1055.98      999.11       16.18 o   0.2261E-03
   2   4   6     2407.57     2342.26       25.79 o   0.5036E-04
   3   4   6      370.62      437.33       12.87 o   0.8947E-03
   4   4   6      941.09     1026.23       27.29 o   0.2112E-03
   5   4   6        3.29        6.69        4.58 o   0.3710E-01
   6   4   6       38.28       46.80        3.59 o   0.1551E-01
   7   4   6      155.00      153.90        7.82 o   0.3419E-02
   8   4   6      114.53      108.04        8.33 o   0.4672E-02
   9   4   6      243.13      227.84       11.18 o   0.1916E-02
  10   4   6       10.74       14.70        5.01 o   0.2504E-01
 -11   5   6      116.69      122.50        5.59 o   0.5041E-02
 -10   5   6        2.19        4.44        2.95 o   0.8535E-01
  -9   5   6        0.91        1.20        1.49 o   0.4874E-01
  -8   5   6      282.27      284.72        8.36 o   0.1623E-02
  -7   5   6      619.02      667.28       11.97 o   0.4798E-03
  -6   5   6      190.85      222.03       10.72 o   0.2148E-02
  -5   5   6      236.24      265.78        8.25 o   0.1843E-02
  -4   5   6      374.33      414.78        9.91 o   0.1012E-02
  -3   5   6      746.22      760.95       16.72 o   0.3643E-03
  -2   5   6     2081.84     1818.49       26.28 o   0.7448E-04
  -1   5   6      124.71       73.72        7.11 o   0.6239E-02
   0   5   6        4.49        1.88        2.35 o   0.1214E+00
   1   5   6     1356.84     1275.30       17.61 o   0.1499E-03
   2   5   6      380.07      353.56       11.16 o   0.1102E-02
   3   5   6     1845.43     1915.42       29.61 o   0.7515E-04
   4   5   6      395.15      462.86       15.62 o   0.7927E-03
   5   5   6      643.82      715.92       20.60 o   0.3874E-03
   6   5   6     1937.13     2108.56       20.52 o   0.6809E-04
   7   5   6        9.31       10.06        3.98 o   0.3910E-01
   8   5   6       20.86       19.29        4.49 o   0.2375E-01
   9   5   6      486.42      451.51       17.62 o   0.7229E-03
  10   5   6        7.61       13.62        3.96 o   0.3514E-01
 -11   6   6      872.31      774.24       25.67 o   0.3012E-03
 -10   6   6       13.99        6.56        2.95 o   0.5596E-01
  -9   6   6     1148.67     1159.53       19.78 o   0.1871E-03
  -8   6   6      530.63      552.02       12.04 o   0.6552E-03
  -7   6   6       11.09        3.10        2.48 o   0.8445E-01
  -6   6   6      151.60      162.55       12.54 o   0.2535E-02
  -5   6   6     1235.90     1164.55       19.57 o   0.1711E-03
  -4   6   6       14.23       17.50        3.06 o   0.3650E-01
  -3   6   6      815.25      898.64       18.76 o   0.2859E-03
  -2   6   6       12.61       11.21        3.17 o   0.4474E-01
  -1   6   6      616.63      584.91       16.20 o   0.5191E-03
   0   6   6      545.88      568.28       13.28 o   0.5961E-03
   1   6   6      488.81      534.20       11.56 o   0.6847E-03
   2   6   6       76.76       94.99        5.10 o   0.7283E-02
   3   6   6      271.27      270.30       10.84 o   0.1592E-02
   4   6   6      305.09      333.92       11.77 o   0.1261E-02
   5   6   6      534.36      565.51       12.61 o   0.6084E-03
   6   6   6      171.87      181.55        6.55 o   0.3124E-02
   7   6   6      740.64      752.25       21.25 o   0.3557E-03
   8   6   6      677.68      679.42       15.75 o   0.4411E-03
   9   6   6        9.57        8.04        3.27 o   0.5231E-01
 -10   7   6      179.84      182.30        6.85 o   0.3049E-02
  -9   7   6       16.96       15.35        3.24 o   0.3591E-01
  -8   7   6      155.17      153.95        7.19 o   0.3526E-02
  -7   7   6      804.62      867.32       15.60 o   0.3124E-03
  -6   7   6      422.59      443.05       12.45 o   0.8622E-03
  -5   7   6       17.29       15.82        3.06 o   0.3843E-01
  -4   7   6       26.40       22.24        3.92 o   0.2353E-01
  -3   7   6      156.91      164.52        9.09 o   0.2986E-02
  -2   7   6       63.29       47.37        5.98 o   0.1010E-01
  -1   7   6     1068.86     1016.81       27.39 o   0.2008E-03
   0   7   6       51.87       59.54        5.52 o   0.1038E-01
   1   7   6        9.18       12.55        3.10 o   0.4495E-01
   2   7   6      402.39      415.91       11.59 o   0.9531E-03
   3   7   6       33.90       30.89        4.46 o   0.1755E-01
   4   7   6       77.76       83.03        4.51 o   0.8043E-02
   5   7   6        3.51        8.57        2.98 o   0.6648E-01
   6   7   6        1.81        2.57        2.90 o   0.9206E-01
   7   7   6      160.32      170.09        9.96 o   0.2865E-02
   8   7   6       24.21       17.90        3.67 o   0.2923E-01
   9   7   6      117.31      112.82        9.90 o   0.3965E-02
  -9   8   6      762.77      743.28       15.03 o   0.3788E-03
  -8   8   6       67.37       61.29        4.79 o   0.1018E-01
  -7   8   6       20.68       22.78        3.19 o   0.2946E-01
  -6   8   6      381.80      412.20       15.55 o   0.8935E-03
  -5   8   6      971.66     1022.92       21.09 o   0.2243E-03
  -4   8   6       20.87       20.72        2.82 o   0.3183E-01
  -3   8   6     3100.74     3327.96       40.64 o   0.2833E-04
  -2   8   6       73.22       89.12        6.55 o   0.6558E-02
  -1   8   6      229.72      229.77       11.38 o   0.1919E-02
   0   8   6     1919.79     1934.79       39.03 o   0.6942E-04
   1   8   6     1347.84     1385.96       26.96 o   0.1308E-03
   2   8   6      835.31      840.68       14.64 o   0.3222E-03
   3   8   6     1547.92     1690.85       17.59 o   0.1027E-03
   4   8   6      200.76      204.71        6.88 o   0.2609E-02
   5   8   6       72.84       72.37        5.65 o   0.8149E-02
   6   8   6       14.09       13.61        3.21 o   0.3944E-01
   7   8   6     1225.41     1210.62       29.74 o   0.1580E-03
   8   8   6      422.63      379.30       10.04 o   0.1049E-02
  -9   9   6      368.00      324.33       16.99 o   0.1040E-02
  -8   9   6      117.83      121.70        6.49 o   0.4915E-02
  -7   9   6        8.03       10.95        2.97 o   0.5129E-01
  -6   9   6      570.10      563.84       18.14 o   0.5491E-03
  -5   9   6       32.32       47.32        7.41 o   0.9822E-02
  -4   9   6       14.17       12.25        3.53 o   0.3852E-01
  -3   9   6      330.13      366.03       11.00 o   0.1166E-02
  -2   9   6       41.16       43.01        4.05 o   0.1518E-01
  -1   9   6      137.02      131.70        6.56 o   0.4329E-02
   0   9   6      486.22      497.55       12.19 o   0.7371E-03
   1   9   6       50.17       51.77        5.71 o   0.1051E-01
   2   9   6       -3.66        0.13        3.65 o   0.6829E-01
   3   9   6      106.99      102.49        5.98 o   0.5755E-02
   4   9   6       47.58       57.57        4.90 o   0.1122E-01
   5   9   6      123.60      142.35        9.10 o   0.3522E-02
   6   9   6      258.64      241.72        8.68 o   0.2022E-02
   7   9   6       23.57       16.77        3.88 o   0.2859E-01
  -8  10   6       27.77       24.93        4.41 o   0.2081E-01
  -7  10   6        2.73        0.14        3.07 o   0.9591E-01
  -6  10   6      213.88      199.25       19.18 o   0.1426E-02
  -5  10   6      657.61      622.38       24.16 o   0.4201E-03
  -4  10   6       10.57       20.06        4.75 o   0.2446E-01
  -3  10   6      369.42      323.59       15.41 o   0.1083E-02
  -2  10   6      241.42      247.90       12.54 o   0.1730E-02
  -1  10   6       56.70       52.73        6.88 o   0.8857E-02
   0  10   6       94.22       94.43        8.34 o   0.5187E-02
   1  10   6     1376.14     1411.06       35.89 o   0.1197E-03
   2  10   6       30.68       22.97        6.95 o   0.1308E-01
   3  10   6        9.58        4.22        4.14 o   0.4255E-01
   4  10   6      845.27      913.85       18.26 o   0.2833E-03
   5  10   6     1089.52     1073.65       16.80 o   0.2100E-03
   6  10   6      153.22      146.73        6.41 o   0.3903E-02
  -6  11   6      705.59      684.23       20.91 o   0.4050E-03
  -5  11   6       22.91       20.09        7.67 o   0.1219E-01
  -4  11   6      254.36      243.57       14.06 o   0.1607E-02
  -3  11   6       24.32       15.97        4.80 o   0.2323E-01
  -2  11   6      920.30      860.82       22.96 o   0.2762E-03
  -1  11   6       -1.42        2.19        5.91 o   0.6540E-02
   0  11   6      382.56      397.52       17.73 o   0.8635E-03
   1  11   6      203.33      200.12       13.46 o   0.1963E-02
   2  11   6      398.89      404.23       18.06 o   0.8306E-03
   3  11   6      657.70      704.75       17.50 o   0.4259E-03
   4  11   6     1238.98     1180.05       25.56 o   0.1687E-03
   5  11   6      408.82      424.32        8.40 o   0.1019E-02
  -5  12   6      482.95      446.60       15.38 o   0.7682E-03
  -4  12   6       -1.86        0.75        3.14 o   0.9366E-01
  -3  12   6        8.03        3.38        5.30 o   0.3008E-01
  -2  12   6       36.06       15.42        8.14 o   0.1100E-01
  -1  12   6        1.79        1.05        5.32 o   0.1592E-01
   0  12   6       13.24       11.84        3.91 o   0.3596E-01
   1  12   6        5.40        4.36        3.62 o   0.5916E-01
   2  12   6       -2.70        0.48        2.84 o   0.1108E+00
   3  12   6      497.35      482.28       15.27 o   0.7208E-03
  -1  13   6        3.08        0.55        3.74 o   0.6479E-01
 -12   1   7        0.96        1.59        1.49 o   0.4872E-01
 -11   1   7      467.57      485.36       15.30 o   0.7252E-03
 -10   1   7       86.20       82.30        6.85 o   0.6401E-02
  -9   1   7      199.67      199.35       10.30 o   0.2357E-02
  -8   1   7      571.48      597.75       17.85 o   0.5128E-03
  -7   1   7     4249.37     4196.15       38.58 o   0.1723E-04
  -6   1   7      619.72      646.82       15.71 o   0.4737E-03
  -5   1   7        4.34        3.16        2.11 o   0.1222E+00
  -4   1   7       65.79       80.64        3.68 o   0.9019E-02
  -3   1   7     2240.23     2257.25       16.59 o   0.5641E-04
  -2   1   7      468.89      458.88        8.29 o   0.8359E-03
  -1   1   7     2682.14     2534.11       19.45 o   0.4327E-04
   0   1   7      168.41      188.66        6.02 o   0.3075E-02
   1   1   7       79.34       60.25        4.13 o   0.1008E-01
   2   1   7      880.99      835.72       14.98 o   0.3027E-03
   3   1   7     1962.18     2004.26       35.54 o   0.6655E-04
   4   1   7        1.69        0.88        5.23 o   0.1523E-01
   5   1   7      441.55      480.44       20.69 o   0.6436E-03
   6   1   7     1587.46     1555.07       39.70 o   0.9558E-04
   7   1   7        5.30        2.83        3.13 o   0.7972E-01
   8   1   7       74.14       80.46        6.25 o   0.7207E-02
   9   1   7      366.54      360.07       11.46 o   0.1146E-02
  10   1   7      166.18      161.00        6.55 o   0.3547E-02
 -12   2   7        7.52        9.00        3.37 o   0.4754E-01
 -11   2   7       50.48       54.99        5.75 o   0.1020E-01
 -10   2   7     1363.03     1333.97       24.20 o   0.1392E-03
  -9   2   7      340.04      334.27       12.86 o   0.1176E-02
  -8   2   7        3.51        1.21        2.35 o   0.1282E+00
  -7   2   7       -1.78        0.21        2.77 o   0.1201E+00
  -6   2   7       27.16       20.11        4.05 o   0.2492E-01
  -5   2   7       56.73       69.94        4.33 o   0.9929E-02
  -4   2   7       47.74       68.36        3.30 o   0.1177E-01
  -3   2   7     1177.43     1008.66       12.22 o   0.2140E-03
  -2   2   7       56.61       58.64        2.76 o   0.1243E-01
  -1   2   7     5819.72     5356.14       29.17 o   0.1025E-04
   0   2   7     2436.56     2338.89       20.18 o   0.5101E-04
   1   2   7      455.43      445.28       12.31 o   0.8150E-03
   2   2   7     2088.19     1866.19       23.50 o   0.7186E-04
   3   2   7      105.46       92.36        7.02 o   0.5602E-02
   4   2   7       17.36       37.89        5.34 o   0.1599E-01
   5   2   7       75.87       84.25        8.82 o   0.5488E-02
   6   2   7     1100.77     1130.42       33.61 o   0.1662E-03
   7   2   7     1014.05     1058.36       18.88 o   0.2151E-03
   8   2   7       22.04       21.93        4.16 o   0.2317E-01
   9   2   7      309.33      313.58       10.37 o   0.1391E-02
  10   2   7       38.05       31.45        5.15 o   0.1572E-01
 -11   3   7       75.39       78.72        6.26 o   0.7385E-02
 -10   3   7      124.89      143.96        7.64 o   0.3895E-02
  -9   3   7      999.78     1057.88       16.22 o   0.2216E-03
  -8   3   7      477.87      495.37        9.79 o   0.7673E-03
  -7   3   7     1099.76     1146.94       16.43 o   0.1938E-03
  -6   3   7     1687.60     1673.90       23.31 o   0.9493E-04
  -5   3   7       48.47       54.61        4.11 o   0.1238E-01
  -4   3   7      505.75      483.45        9.20 o   0.7546E-03
  -3   3   7     1546.33     1559.86       13.58 o   0.1113E-03
  -2   3   7       81.79       99.96        3.56 o   0.7209E-02
  -1   3   7     7613.45     6979.75       37.80 o   0.6109E-05
   0   3   7     1160.33     1110.57       16.13 o   0.1933E-03
   1   3   7     2231.67     2059.26       23.63 o   0.6211E-04
   2   3   7      111.24       91.05        7.02 o   0.5588E-02
   3   3   7     1902.21     1978.99       28.73 o   0.7054E-04
   4   3   7      438.02      454.29       19.06 o   0.6949E-03
   5   3   7       17.53       15.34        6.00 o   0.1895E-01
   6   3   7      616.29      655.41       13.77 o   0.4828E-03
   7   3   7      170.81      176.09        8.25 o   0.2931E-02
   8   3   7        9.80        0.07        3.48 o   0.6412E-01
   9   3   7       14.85       12.79        5.28 o   0.2433E-01
  10   3   7      107.59       70.59       10.08 o   0.4906E-02
 -11   4   7      516.66      516.52       13.68 o   0.6722E-03
 -10   4   7        8.35       15.43        4.08 o   0.3483E-01
  -9   4   7      208.79      221.09       10.34 o   0.2141E-02
  -8   4   7        7.75        8.07        2.57 o   0.6772E-01
  -7   4   7       80.94       94.75        7.45 o   0.5739E-02
  -6   4   7     2590.26     2613.10       36.80 o   0.4168E-04
  -5   4   7      783.44      769.81       16.36 o   0.3508E-03
  -4   4   7     3556.33     3578.14       31.42 o   0.2362E-04
  -3   4   7      190.20      156.19        6.41 o   0.3326E-02
  -2   4   7      165.26      159.73        6.65 o   0.3484E-02
  -1   4   7      343.40      366.86        9.33 o   0.1178E-02
   0   4   7     3345.59     3165.94       28.76 o   0.2836E-04
   1   4   7     1723.73     1627.09       21.99 o   0.9570E-04
   2   4   7     1254.99     1229.66       19.78 o   0.1589E-03
   3   4   7     1589.84     1664.45       34.73 o   0.9206E-04
   4   4   7      362.69      391.16       17.88 o   0.8679E-03
   5   4   7      262.04      294.42       16.37 o   0.1247E-02
   6   4   7       48.30       57.04        3.25 o   0.1305E-01
   7   4   7       69.30       74.73        5.29 o   0.8423E-02
   8   4   7       62.66       59.38        6.53 o   0.8885E-02
   9   4   7     1056.69     1041.98       26.14 o   0.2046E-03
  10   4   7      491.29      442.72       18.59 o   0.7077E-03
 -11   5   7       58.83       49.66        4.05 o   0.1274E-01
 -10   5   7       11.40       11.42        3.32 o   0.4181E-01
  -9   5   7       19.41       15.28        4.17 o   0.2854E-01
  -8   5   7      919.72      962.59       17.17 o   0.2578E-03
  -7   5   7     1166.87     1278.68       15.49 o   0.1655E-03
  -6   5   7       77.14       89.90        7.14 o   0.6199E-02
  -5   5   7       99.90      112.02        5.77 o   0.5561E-02
  -4   5   7     1367.58     1362.32       18.90 o   0.1383E-03
  -3   5   7     1339.66     1275.16       23.06 o   0.1466E-03
  -2   5   7     2402.83     2344.29       25.98 o   0.5083E-04
  -1   5   7       11.43       28.47        3.42 o   0.2752E-01
   0   5   7      875.47      857.26       14.29 o   0.2975E-03
   1   5   7      257.09      258.61        9.34 o   0.1791E-02
   2   5   7     2794.47     2755.33       31.09 o   0.3771E-04
   3   5   7       99.00      123.63        7.83 o   0.4512E-02
   4   5   7      241.27      275.06       12.93 o   0.1558E-02
   5   5   7      337.49      364.74        8.82 o   0.1226E-02
   6   5   7      166.43      195.70        6.24 o   0.3043E-02
   7   5   7      303.57      317.84       13.12 o   0.1276E-02
   8   5   7       63.64       65.62        6.49 o   0.8275E-02
   9   5   7      337.30      345.90       14.04 o   0.1119E-02
 -10   6   7     1659.98     1520.06       22.10 o   0.1095E-03
  -9   6   7      391.21      376.66       11.60 o   0.1057E-02
  -8   6   7      959.39     1003.97       19.07 o   0.2381E-03
  -7   6   7      276.54      301.81        8.57 o   0.1614E-02
  -6   6   7        4.54        2.49        2.35 o   0.1364E+00
  -5   6   7       87.16      103.53        6.14 o   0.5980E-02
  -4   6   7      722.45      777.79       16.28 o   0.3595E-03
  -3   6   7        4.24        1.23        3.34 o   0.7451E-01
  -2   6   7       20.31       17.98        4.80 o   0.2267E-01
  -1   6   7      195.93      224.88        9.75 o   0.2190E-02
   0   6   7     1737.38     1885.73       28.43 o   0.7965E-04
   1   6   7        2.43        1.38        3.02 o   0.9314E-01
   2   6   7      867.41      818.12       16.78 o   0.3140E-03
   3   6   7      268.37      289.12       11.15 o   0.1522E-02
   4   6   7        7.68        6.53        3.68 o   0.4886E-01
   5   6   7       44.41       42.71        4.37 o   0.1414E-01
   6   6   7     2401.99     2496.58       24.57 o   0.4832E-04
   7   6   7       26.62       23.76        4.95 o   0.1965E-01
   8   6   7      182.99      189.47        8.10 o   0.2806E-02
   9   6   7       76.25       62.37        6.32 o   0.8193E-02
 -10   7   7       25.84       18.49        2.61 o   0.3407E-01
  -9   7   7       68.28       70.41        4.87 o   0.9154E-02
  -8   7   7      819.42      785.49       17.04 o   0.3440E-03
  -7   7   7      559.91      558.00       16.08 o   0.5821E-03
  -6   7   7     3759.75     3954.87       35.97 o   0.2041E-04
  -5   7   7     1032.37     1065.83       18.78 o   0.2159E-03
  -4   7   7     1150.48     1186.70       21.43 o   0.1772E-03
  -3   7   7        8.06        4.96        3.31 o   0.5832E-01
  -2   7   7      426.52      497.85       14.86 o   0.7092E-03
  -1   7   7      587.14      598.88       17.59 o   0.5095E-03
   0   7   7      467.59      503.71       16.01 o   0.6908E-03
   1   7   7        4.89        3.22        2.54 o   0.1090E+00
   2   7   7      507.91      573.28       13.42 o   0.6172E-03
   3   7   7      814.03      871.85       14.79 o   0.3146E-03
   4   7   7      798.44      904.98       12.26 o   0.3073E-03
   5   7   7     2202.02     2297.57       25.74 o   0.5643E-04
   6   7   7      152.60      154.34        7.74 o   0.3464E-02
   7   7   7       37.78       33.32        5.44 o   0.1462E-01
   8   7   7       89.99       84.25        5.37 o   0.7387E-02
  -9   8   7      328.43      313.41        8.74 o   0.1424E-02
  -8   8   7        4.50        5.82        2.92 o   0.7066E-01
  -7   8   7       81.49       79.17        6.11 o   0.7048E-02
  -6   8   7     2179.70     2355.08       36.16 o   0.5301E-04
  -5   8   7      126.93      134.00        7.96 o   0.4041E-02
  -4   8   7       45.97       44.97        4.01 o   0.1423E-01
  -3   8   7      854.62      884.46       17.34 o   0.2928E-03
  -2   8   7      325.18      393.48       13.60 o   0.1045E-02
  -1   8   7      873.60      925.34       22.30 o   0.2622E-03
   0   8   7      492.62      448.92       20.65 o   0.6440E-03
   1   8   7       96.76      106.72        5.28 o   0.5879E-02
   2   8   7     2531.26     2656.48       23.80 o   0.4341E-04
   3   8   7      126.55      127.04        5.94 o   0.4614E-02
   4   8   7       42.82       47.49        3.53 o   0.1521E-01
   5   8   7       22.21       21.98        3.34 o   0.2834E-01
   6   8   7      153.26      189.65        8.25 o   0.2931E-02
   7   8   7        1.01        4.44        4.32 o   0.1136E-01
   8   8   7       -1.21        0.45        2.45 o   0.1616E+00
  -8   9   7      818.05      810.90       15.37 o   0.3345E-03
  -7   9   7        3.96        4.95        2.84 o   0.7847E-01
  -6   9   7        6.80        3.64        3.72 o   0.5736E-01
  -5   9   7       33.87       30.53        6.66 o   0.1233E-01
  -4   9   7      169.32      181.19        8.99 o   0.2787E-02
  -3   9   7       77.33       71.00        5.65 o   0.8247E-02
  -2   9   7      953.15      979.00       20.95 o   0.2378E-03
  -1   9   7       13.69       27.42        3.95 o   0.2549E-01
   0   9   7      847.52      905.77       23.08 o   0.2701E-03
   1   9   7     1088.94     1129.66       20.07 o   0.1937E-03
   2   9   7      991.86     1073.30       21.58 o   0.2114E-03
   3   9   7        6.66        7.24        3.32 o   0.5533E-01
   4   9   7       82.97       79.85        5.28 o   0.7789E-02
   5   9   7       11.14       10.31        3.82 o   0.4073E-01
   6   9   7        6.89        5.23        2.81 o   0.7275E-01
   7   9   7      841.05      774.41       13.61 o   0.3560E-03
  -7  10   7       -0.59        0.30        2.96 o   0.3273E-02
  -6  10   7       81.37       87.81        8.27 o   0.5593E-02
  -5  10   7      673.57      642.83       24.12 o   0.4012E-03
  -4  10   7       -0.73        1.40        2.83 o   0.3894E-02
  -3  10   7      115.83       91.40        8.74 o   0.4884E-02
  -2  10   7       60.42       34.07        6.99 o   0.1002E-01
  -1  10   7      665.03      630.13       20.70 o   0.4424E-03
   0  10   7       31.77       26.95        5.42 o   0.1638E-01
   1  10   7        4.70        8.64        4.76 o   0.3447E-01
   2  10   7      330.35      366.87       14.12 o   0.1098E-02
   3  10   7        5.53        5.28        2.61 o   0.8347E-01
   4  10   7       34.76       36.32        5.23 o   0.1480E-01
   5  10   7      429.67      416.99       10.19 o   0.9612E-03
   6  10   7        9.15        8.23        2.88 o   0.5743E-01
  -6  11   7      252.70      240.62       12.24 o   0.1761E-02
  -5  11   7       49.73       36.14        9.52 o   0.7335E-02
  -4  11   7       68.38       57.96        8.07 o   0.7319E-02
  -3  11   7        3.83        4.41        4.09 o   0.4830E-01
  -2  11   7      765.95      776.16       20.59 o   0.3436E-03
  -1  11   7       79.72       77.00        8.91 o   0.5728E-02
   0  11   7        2.37        8.57        4.31 o   0.4153E-01
   1  11   7       18.14       22.72        4.91 o   0.2139E-01
   2  11   7      552.40      566.92       20.49 o   0.5251E-03
   3  11   7        5.86        9.08        3.48 o   0.4795E-01
   4  11   7      213.88      216.00        8.95 o   0.2297E-02
   5  11   7      252.46      266.51       15.48 o   0.1434E-02
  -3  12   7      950.85      875.35       31.10 o   0.2369E-03
  -2  12   7      222.40      200.28       16.66 o   0.1657E-02
  -1  12   7     1405.98     1293.13       41.38 o   0.1232E-03
   0  12   7      223.76      187.49       17.27 o   0.1621E-02
   1  12   7      533.21      533.35       17.19 o   0.6061E-03
   2  12   7      485.37      473.65       12.63 o   0.7852E-03
   3  12   7       96.01       93.59       10.23 o   0.4381E-02
 -11   0   8       73.59       74.38        7.99 o   0.6301E-02
 -10   0   8      150.18      148.90       12.50 o   0.2683E-02
  -9   0   8       10.74       20.77        5.63 o   0.1994E-01
  -8   0   8      130.37      124.47        7.84 o   0.4183E-02
  -7   0   8       13.34       11.52        7.58 o   0.1436E-01
  -6   0   8     1960.44     2022.14       34.92 o   0.6659E-04
  -5   0   8        5.58        0.72        3.47 o   0.6891E-01
  -4   0   8    18530.83    16806.62       93.32 o   0.1074E-05
  -3   0   8      626.06      611.91       16.71 o   0.4814E-03
  -2   0   8      620.37      682.08       16.35 o   0.4428E-03
  -1   0   8      703.42      624.12       17.47 o   0.4456E-03
   0   0   8     9074.65     8665.93       65.88 o   0.4073E-05
   1   0   8     4593.17     4022.82       49.28 o   0.1660E-04
   2   0   8      576.41      541.21       18.72 o   0.5384E-03
   3   0   8      129.76      200.34       15.29 o   0.1983E-02
   4   0   8     1097.99     1100.04       44.45 o   0.1489E-03
   5   0   8      260.98      237.88       23.58 o   0.1005E-02
   6   0   8     1453.38     1404.33       54.42 o   0.9634E-04
   7   0   8     2534.68     2603.47       45.13 o   0.4108E-04
   8   0   8     1064.99     1095.63       28.67 o   0.1833E-03
   9   0   8        4.46        7.70        3.79 o   0.4880E-01
  10   0   8       -1.34        1.23        2.74 o   0.1201E+00
 -12   1   8       -4.47        0.19        3.18 o   0.8464E-01
 -11   1   8       19.99       28.85        3.56 o   0.2337E-01
 -10   1   8       60.84       68.60        5.97 o   0.8548E-02
  -9   1   8       40.08       47.85        4.68 o   0.1340E-01
  -8   1   8      993.08     1011.88       14.72 o   0.2391E-03
  -7   1   8      869.79      827.92       20.70 o   0.2935E-03
  -6   1   8       43.22       49.70        5.04 o   0.1250E-01
  -5   1   8      233.93      233.42        8.28 o   0.2082E-02
  -4   1   8      220.56      167.71        6.56 o   0.3038E-02
  -3   1   8      208.68      197.50        6.36 o   0.2684E-02
  -2   1   8     4240.17     3769.75       26.43 o   0.1963E-04
  -1   1   8     1563.91     1471.02       18.59 o   0.1147E-03
   0   1   8      346.83      332.26       10.99 o   0.1219E-02
   1   1   8     2684.89     2413.92       30.79 o   0.4478E-04
   2   1   8      109.72       88.59        7.04 o   0.5575E-02
   3   1   8      278.37      267.36       15.32 o   0.1334E-02
   4   1   8      157.57      167.13       12.47 o   0.2418E-02
   5   1   8      412.15      396.68       20.64 o   0.7430E-03
   6   1   8     1250.87     1272.17       24.05 o   0.1515E-03
   7   1   8        2.48        0.65        3.10 o   0.9307E-01
   8   1   8       52.37       61.55        6.36 o   0.9042E-02
   9   1   8       10.52       14.68        3.16 o   0.4119E-01
  10   1   8       -0.79        0.58        1.34 o   0.7487E-01
 -12   2   8     1530.00     1495.67       24.48 o   0.1167E-03
 -11   2   8      274.01      262.67       11.72 o   0.1608E-02
 -10   2   8      480.21      482.54       12.83 o   0.7573E-03
  -9   2   8      168.09      185.07        9.36 o   0.2722E-02
  -8   2   8        3.58        0.49        1.95 o   0.1905E+00
  -7   2   8        8.31       13.61        2.26 o   0.5645E-01
  -6   2   8      752.68      827.57       15.71 o   0.3334E-03
  -5   2   8      126.61      124.31        6.31 o   0.4670E-02
  -4   2   8      300.53      228.61        8.65 o   0.1902E-02
  -3   2   8      991.66      970.39       13.23 o   0.2468E-03
  -2   2   8      778.17      814.85       10.86 o   0.3417E-03
  -1   2   8     1159.53     1100.62       15.74 o   0.1922E-03
   0   2   8     1719.30     1785.42       18.46 o   0.8755E-04
   1   2   8     1404.81     1400.67       19.74 o   0.1285E-03
   2   2   8        4.68        1.31        2.60 o   0.1193E+00
   3   2   8      945.42      877.96       20.81 o   0.2649E-03
   4   2   8     2726.40     2684.18       47.32 o   0.3760E-04
   5   2   8      105.49      108.72       11.49 o   0.3565E-02
   6   2   8     3073.32     3133.98       33.26 o   0.3053E-04
   7   2   8       37.07       27.60        4.36 o   0.1993E-01
   8   2   8       34.54       32.74        5.06 o   0.1566E-01
   9   2   8     1593.40     1514.51       25.11 o   0.1093E-03
  10   2   8      144.37      154.33       10.48 o   0.3010E-02
 -11   3   8       42.53       48.95        5.32 o   0.1198E-01
 -10   3   8        7.21        7.42        3.01 o   0.6169E-01
  -9   3   8     2936.58     2981.14       30.01 o   0.3410E-04
  -8   3   8     1327.06     1429.00       14.74 o   0.1371E-03
  -7   3   8      116.33      128.99        5.39 o   0.4975E-02
  -6   3   8      225.45      214.83        8.32 o   0.2296E-02
  -5   3   8      667.79      671.08       11.65 o   0.4595E-03
  -4   3   8       57.32       36.80        3.88 o   0.1594E-01
  -3   3   8      705.77      752.65       11.61 o   0.3950E-03
  -2   3   8        2.45        0.67        1.74 o   0.2447E+00
  -1   3   8       92.93       82.67        5.26 o   0.7011E-02
   0   3   8       34.32       26.50        3.68 o   0.2236E-01
   1   3   8      435.78      449.35       11.46 o   0.8416E-03
   2   3   8      957.38      967.44       20.53 o   0.2394E-03
   3   3   8     1664.22     1701.34       28.46 o   0.9117E-04
   4   3   8        4.33        1.20        4.77 o   0.4005E-01
   5   3   8      727.17      750.47       26.55 o   0.3237E-03
   6   3   8     1476.50     1591.39       21.21 o   0.1108E-03
   7   3   8      303.64      323.67       11.63 o   0.1324E-02
   8   3   8       35.90       38.68        5.24 o   0.1396E-01
   9   3   8        3.10        3.96        3.02 o   0.7480E-01
 -11   4   8      585.12      555.55       14.92 o   0.5776E-03
 -10   4   8      618.27      618.71       13.87 o   0.5216E-03
  -9   4   8        2.66        0.61        2.91 o   0.1040E+00
  -8   4   8       93.09       95.33        5.86 o   0.6485E-02
  -7   4   8       13.43       13.00        2.90 o   0.4365E-01
  -6   4   8     1228.72     1275.85       25.64 o   0.1497E-03
  -5   4   8     1668.78     1644.65       27.80 o   0.9595E-04
  -4   4   8     1027.82     1111.16       17.57 o   0.2032E-03
  -3   4   8      584.14      576.61       10.32 o   0.5915E-03
  -2   4   8     1267.02     1121.95       18.68 o   0.1762E-03
  -1   4   8      363.05      318.42       10.19 o   0.1276E-02
   0   4   8     5148.13     4847.55       38.05 o   0.1263E-04
   1   4   8     2503.79     2590.19       27.94 o   0.4379E-04
   2   4   8     1181.69     1246.55       23.75 o   0.1574E-03
   3   4   8      114.20      115.64        8.37 o   0.4297E-02
   4   4   8       97.74      114.23       10.32 o   0.3945E-02
   5   4   8      269.20      289.87       16.83 o   0.1223E-02
   6   4   8      321.29      369.48        7.69 o   0.1278E-02
   7   4   8      248.23      263.44       10.00 o   0.1769E-02
   8   4   8       39.09       46.73        5.21 o   0.1307E-01
   9   4   8       49.76       58.82        6.35 o   0.9205E-02
 -11   5   8       96.87       96.26        5.89 o   0.6241E-02
 -10   5   8       36.48       34.38        4.33 o   0.1695E-01
  -9   5   8      272.07      270.90       11.47 o   0.1598E-02
  -8   5   8      750.26      783.88       17.01 o   0.3568E-03
  -7   5   8     1081.88     1157.60       16.02 o   0.1940E-03
  -6   5   8     1887.88     2000.62       38.99 o   0.6836E-04
  -5   5   8        3.37        1.91        2.96 o   0.9522E-01
  -4   5   8      492.95      520.98       13.17 o   0.6783E-03
  -3   5   8      877.67      868.70       19.53 o   0.2789E-03
  -2   5   8      210.50      178.48        8.36 o   0.2672E-02
  -1   5   8      737.44      787.44       17.88 o   0.3451E-03
   0   5   8     1150.00     1113.83       22.77 o   0.1846E-03
   1   5   8      760.00      821.09       16.54 o   0.3336E-03
   2   5   8      443.55      513.44       15.35 o   0.6876E-03
   3   5   8      216.70      269.90       11.63 o   0.1704E-02
   4   5   8      267.98      345.68       16.76 o   0.1103E-02
   5   5   8       35.65       44.72        3.32 o   0.1655E-01
   6   5   8      265.91      272.59        7.69 o   0.1812E-02
   7   5   8      350.97      336.77       11.57 o   0.1231E-02
   8   5   8       41.39       38.63        5.35 o   0.1345E-01
   9   5   8      151.23      154.59        8.80 o   0.3323E-02
 -10   6   8      135.09      137.72        6.66 o   0.4220E-02
  -9   6   8      188.92      178.76        9.27 o   0.2724E-02
  -8   6   8      148.88      152.55        8.80 o   0.3358E-02
  -7   6   8      290.09      311.39       10.65 o   0.1434E-02
  -6   6   8      117.93      147.11        6.04 o   0.4174E-02
  -5   6   8      850.31      866.76       18.50 o   0.2955E-03
  -4   6   8      208.16      224.19        9.21 o   0.2181E-02
  -3   6   8       54.78       35.39        5.68 o   0.1279E-01
  -2   6   8      825.77      889.33       19.90 o   0.2884E-03
  -1   6   8      815.31      848.18       20.14 o   0.3017E-03
   0   6   8       20.47       30.22        4.33 o   0.2080E-01
   1   6   8       86.91      113.00        5.68 o   0.5713E-02
   2   6   8      527.63      564.76       13.72 o   0.6032E-03
   3   6   8       15.08       18.74        3.87 o   0.2916E-01
   4   6   8      119.08      132.41        4.85 o   0.4818E-02
   5   6   8      916.68      955.94       17.95 o   0.2603E-03
   6   6   8       74.57       84.72        5.19 o   0.7625E-02
   7   6   8      525.77      538.76       16.86 o   0.5994E-03
   8   6   8     1059.37      961.96       17.01 o   0.2447E-03
 -10   7   8        6.38        3.69        2.02 o   0.1152E+00
  -9   7   8       15.98       18.69        3.25 o   0.3477E-01
  -8   7   8      149.17      152.72        7.59 o   0.3610E-02
  -7   7   8       43.61       30.05        4.34 o   0.1831E-01
  -6   7   8      300.45      295.56       11.82 o   0.1462E-02
  -5   7   8      358.09      394.42       10.33 o   0.1105E-02
  -4   7   8      390.02      436.06       12.82 o   0.9108E-03
  -3   7   8      989.53     1059.49       28.31 o   0.2000E-03
  -2   7   8        5.92        0.87        3.49 o   0.6789E-01
  -1   7   8      137.20      146.79        9.14 o   0.3353E-02
   0   7   8      700.49      715.64       20.19 o   0.3778E-03
   1   7   8      227.08      258.15       10.30 o   0.1876E-02
   2   7   8       76.52       85.67        5.63 o   0.7195E-02
   3   7   8      766.29      836.55       11.94 o   0.3439E-03
   4   7   8       90.66      100.62        4.91 o   0.6419E-02
   5   7   8       76.99       85.53        5.88 o   0.7344E-02
   6   7   8      388.56      382.11       11.49 o   0.1036E-02
   7   7   8       39.46       46.36        4.98 o   0.1290E-01
   8   7   8       57.65       60.50        4.77 o   0.1057E-01
  -9   8   8        1.62        1.68        1.87 o   0.2116E+00
  -8   8   8       66.10       63.59        4.96 o   0.9724E-02
  -7   8   8      145.97      133.81        7.23 o   0.4049E-02
  -6   8   8       29.84       29.60        5.16 o   0.1669E-01
  -5   8   8     1758.31     1992.96       28.10 o   0.7442E-04
  -4   8   8      250.12      273.55       10.79 o   0.1690E-02
  -3   8   8      582.24      651.62       13.36 o   0.5177E-03
  -2   8   8      776.48      824.24       14.15 o   0.3361E-03
  -1   8   8     2996.42     3142.15       29.64 o   0.3153E-04
   0   8   8       70.07       75.23        5.13 o   0.8490E-02
   1   8   8      524.10      606.11       11.83 o   0.5751E-03
   2   8   8      395.20      453.49       10.16 o   0.8991E-03
   3   8   8       18.62       18.39        2.62 o   0.3860E-01
   4   8   8       98.24      106.01        6.22 o   0.5709E-02
   5   8   8      453.43      480.55       12.53 o   0.7812E-03
   6   8   8      361.51      355.60       11.72 o   0.1152E-02
   7   8   8        9.41       10.52        4.20 o   0.3614E-01
  -8   9   8       74.68       71.55        5.02 o   0.8620E-02
  -7   9   8       23.64       19.11        4.16 o   0.2593E-01
  -6   9   8       91.27       97.93        9.53 o   0.4649E-02
  -5   9   8       79.87       76.42        9.26 o   0.5373E-02
  -4   9   8      471.59      484.22       21.60 o   0.6154E-03
  -3   9   8       73.09       78.98        5.67 o   0.7763E-02
  -2   9   8      286.01      304.43       11.78 o   0.1403E-02
  -1   9   8       17.84       13.90        4.13 o   0.2926E-01
   0   9   8      409.31      418.04       16.41 o   0.8392E-03
   1   9   8       42.07       40.24        4.73 o   0.1436E-01
   2   9   8     2004.74     2076.52       29.90 o   0.6633E-04
   3   9   8      343.00      352.89       12.63 o   0.1141E-02
   4   9   8        2.19        0.62        2.40 o   0.1535E+00
   5   9   8       57.33       59.88        5.09 o   0.1008E-01
   6   9   8        1.18        2.34        2.92 o   0.5924E-01
  -7  10   8      750.70      696.32       16.57 o   0.4043E-03
  -6  10   8       98.65       96.41        8.83 o   0.4947E-02
  -5  10   8      104.36      113.24       10.20 o   0.4010E-02
  -4  10   8       13.16       15.50        5.10 o   0.2395E-01
  -3  10   8       32.94       39.61        5.12 o   0.1476E-01
  -2  10   8      340.78      361.24       14.62 o   0.1062E-02
  -1  10   8      437.93      432.77       20.26 o   0.7101E-03
   0  10   8        2.55        1.21        5.15 o   0.3602E-01
   1  10   8      352.67      377.75       26.01 o   0.6937E-03
   2  10   8      418.85      450.63       13.00 o   0.8388E-03
   3  10   8      144.47      139.26        6.91 o   0.4050E-02
   4  10   8      286.84      296.13       11.61 o   0.1466E-02
   5  10   8     1023.21      963.21       16.36 o   0.2500E-03
  -6  11   8        4.74        5.29        2.89 o   0.7097E-01
  -5  11   8      282.49      268.22       10.95 o   0.1632E-02
  -4  11   8      419.37      330.71       17.45 o   0.9555E-03
  -3  11   8      241.86      225.95       11.13 o   0.1987E-02
  -2  11   8      258.89      243.50       14.45 o   0.1578E-02
  -1  11   8       23.62       25.21        8.08 o   0.1056E-01
   0  11   8        6.49        6.61        8.88 o   0.1173E-01
   1  11   8      286.76      278.72       14.69 o   0.1369E-02
   2  11   8      477.62      490.22       14.78 o   0.7255E-03
   3  11   8        3.61        4.19        3.79 o   0.5463E-01
   4  11   8      143.23      150.52        6.96 o   0.3786E-02
  -3  12   8      168.02      137.96       12.73 o   0.2692E-02
  -2  12   8       45.43       44.24        8.30 o   0.8406E-02
  -1  12   8      320.96      283.34       19.07 o   0.1105E-02
   0  12   8      153.59      159.58       14.05 o   0.2339E-02
   1  12   8      139.90      128.38        7.02 o   0.4255E-02
   2  12   8        1.88        0.63        3.91 o   0.5933E-01
 -12   1   9       -8.82        0.00        3.55 o   0.6375E-01
 -11   1   9       59.03       52.07        5.05 o   0.1139E-01
 -10   1   9       -2.11        0.11        3.66 o   0.7009E-01
  -9   1   9     1443.27     1548.92       22.96 o   0.1149E-03
  -8   1   9        8.70        8.01        2.17 o   0.7686E-01
  -7   1   9     1090.06     1124.40       23.48 o   0.1862E-03
  -6   1   9       12.27        9.76        3.77 o   0.3903E-01
  -5   1   9     1050.70     1099.45       17.75 o   0.2035E-03
  -4   1   9       -0.91        0.07        1.12 o   0.1575E+00
  -3   1   9     3388.82     3485.19       26.37 o   0.2516E-04
  -2   1   9     2072.01     2016.26       22.73 o   0.6665E-04
  -1   1   9      163.63      129.52       10.35 o   0.3149E-02
   0   1   9      130.44      152.83        6.43 o   0.3856E-02
   1   1   9     1560.12     1635.28       25.59 o   0.1000E-03
   2   1   9      873.79      799.22       17.34 o   0.3126E-03
   3   1   9      900.07      868.52       28.22 o   0.2508E-03
   4   1   9     4452.14     4170.10       64.56 o   0.1598E-04
   5   1   9        2.79        0.71        5.23 o   0.3496E-01
   6   1   9      331.32      344.60       11.31 o   0.1226E-02
   7   1   9       15.69        9.30        3.34 o   0.4696E-01
   8   1   9       99.28       92.59        7.66 o   0.5523E-02
   9   1   9     1177.04     1115.99       20.47 o   0.1864E-03
 -11   2   9       70.22       82.25        5.33 o   0.7990E-02
 -10   2   9      355.45      395.97       11.04 o   0.1068E-02
  -9   2   9        3.76        6.13        3.25 o   0.6246E-01
  -8   2   9        4.27        1.81        1.94 o   0.1640E+00
  -7   2   9       60.95       68.46        6.40 o   0.8131E-02
  -6   2   9     1713.09     1708.12       23.99 o   0.9113E-04
  -5   2   9      432.10      366.91       11.64 o   0.1004E-02
  -4   2   9       34.30       39.84        3.70 o   0.1693E-01
  -3   2   9      688.39      649.93       11.81 o   0.4671E-03
  -2   2   9     2611.67     2554.22       22.96 o   0.4359E-04
  -1   2   9      105.26      119.02        5.85 o   0.5174E-02
   0   2   9        6.21       15.77        3.29 o   0.4154E-01
   1   2   9      747.77      768.19       18.19 o   0.3512E-03
   2   2   9       -0.55        2.30        1.81 o   0.2270E-01
   3   2   9        3.30        1.43        4.33 o   0.5023E-01
   4   2   9     1160.67     1103.03       33.60 o   0.1661E-03
   5   2   9       13.88       13.02        5.93 o   0.2018E-01
   6   2   9      106.40      109.08        5.93 o   0.5395E-02
   7   2   9       81.41       68.92        6.31 o   0.7452E-02
   8   2   9       40.38       42.35        5.22 o   0.1322E-01
   9   2   9        1.77        5.95        2.97 o   0.7213E-01
 -11   3   9      105.93      108.72        7.18 o   0.5080E-02
 -10   3   9        9.67        8.77        3.53 o   0.4391E-01
  -9   3   9     2364.58     2410.42       28.92 o   0.5034E-04
  -8   3   9     2683.08     2805.41       28.74 o   0.3877E-04
  -7   3   9      159.28      147.09        6.66 o   0.3748E-02
  -6   3   9        3.78        6.00        2.47 o   0.8829E-01
  -5   3   9      901.14      923.04       17.11 o   0.2680E-03
  -4   3   9      225.21      213.13        7.33 o   0.2400E-02
  -3   3   9     3401.63     3252.44       26.71 o   0.2739E-04
  -2   3   9      138.52      144.29        5.73 o   0.4141E-02
  -1   3   9      278.80      210.88        9.11 o   0.2053E-02
   0   3   9        1.59        3.08        2.71 o   0.1050E+00
   1   3   9       17.61       27.15        4.69 o   0.2099E-01
   2   3   9       17.48       20.51        4.21 o   0.2609E-01
   3   3   9     2791.49     2811.90       38.44 o   0.3620E-04
   4   3   9       36.87       52.95        7.30 o   0.9275E-02
   5   3   9      206.99      228.64       10.26 o   0.2105E-02
   6   3   9      222.43      221.33        8.45 o   0.2212E-02
   7   3   9      136.80      130.85        7.84 o   0.3994E-02
   8   3   9      401.54      399.33       13.72 o   0.9360E-03
   9   3   9        0.56        1.02        2.31 o   0.8784E-02
 -11   4   9      210.45      215.22        8.86 o   0.2359E-02
 -10   4   9        0.04        1.47       10.07 o   0.2435E-04
  -9   4   9      228.14      238.04        8.69 o   0.2103E-02
  -8   4   9      384.58      397.15       10.35 o   0.1032E-02
  -7   4   9      642.36      682.00       13.07 o   0.4557E-03
  -6   4   9     2114.14     2182.93       40.66 o   0.5723E-04
  -5   4   9       55.82       50.24        5.84 o   0.1034E-01
  -4   4   9        3.66        0.84        2.39 o   0.1345E+00
  -3   4   9      644.61      677.21       14.04 o   0.4516E-03
  -2   4   9     1155.87     1190.06       18.86 o   0.1755E-03
  -1   4   9       70.58       86.82        5.26 o   0.7508E-02
   0   4   9      489.75      518.21       15.21 o   0.6573E-03
   1   4   9       25.06       32.36        4.30 o   0.1890E-01
   2   4   9       10.29       14.88        4.22 o   0.2951E-01
   3   4   9     1094.45     1123.39       24.90 o   0.1847E-03
   4   4   9      481.76      542.60       22.24 o   0.5443E-03
   5   4   9      298.09      331.48        8.11 o   0.1420E-02
   6   4   9       39.82       46.46        3.72 o   0.1521E-01
   7   4   9     1206.40     1167.67       21.13 o   0.1758E-03
   8   4   9      924.37      912.31       19.48 o   0.2691E-03
   9   4   9      456.72      441.92       14.39 o   0.8058E-03
 -11   5   9       43.43       33.41        4.98 o   0.1538E-01
 -10   5   9      990.50      894.39       15.89 o   0.2728E-03
  -9   5   9        3.14        0.92        3.32 o   0.8120E-01
  -8   5   9        6.44        2.63        3.73 o   0.6165E-01
  -7   5   9     1190.34     1262.40       17.81 o   0.1674E-03
  -6   5   9     1771.08     1842.01       22.98 o   0.8336E-04
  -5   5   9      284.78      312.70       12.44 o   0.1370E-02
  -4   5   9     2541.12     2568.47       30.22 o   0.4361E-04
  -3   5   9       13.85       14.52        3.45 o   0.3686E-01
  -2   5   9     1140.31     1206.58       19.76 o   0.1764E-03
  -1   5   9       33.59       43.19        4.99 o   0.1421E-01
   0   5   9      629.01      640.87       17.89 o   0.4644E-03
   1   5   9       20.08       14.53        3.72 o   0.3159E-01
   2   5   9      380.18      384.95       17.63 o   0.8703E-03
   3   5   9      224.30      275.00       12.01 o   0.1652E-02
   4   5   9     1019.82     1049.19       13.99 o   0.2236E-03
   5   5   9      143.71      131.88        6.31 o   0.4301E-02
   6   5   9      161.81      172.81        6.40 o   0.3317E-02
   7   5   9       27.80       38.52        3.52 o   0.1899E-01
   8   5   9       10.07       13.02        4.73 o   0.2864E-01
 -10   6   9        2.30        0.89        2.63 o   0.1292E+00
  -9   6   9        0.01        0.43       10.73 o   0.1889E-04
  -8   6   9       16.72       11.73        4.17 o   0.3151E-01
  -7   6   9      123.64      116.82        7.08 o   0.4676E-02
  -6   6   9       26.61       31.09        4.30 o   0.1951E-01
  -5   6   9     1292.46     1293.69       23.73 o   0.1475E-03
  -4   6   9      443.21      441.11       13.49 o   0.8273E-03
  -3   6   9      704.96      700.73       19.10 o   0.3891E-03
  -2   6   9     1908.08     1938.88       31.23 o   0.7243E-04
  -1   6   9      328.39      333.51       13.58 o   0.1181E-02
   0   6   9       26.80       14.67        5.68 o   0.1993E-01
   1   6   9      163.04      177.30        7.84 o   0.3041E-02
   2   6   9      322.58      332.33       12.56 o   0.1202E-02
   3   6   9      114.20      132.02        4.61 o   0.4953E-02
   4   6   9       44.23       48.41        3.44 o   0.1535E-01
   5   6   9      142.89      161.74        7.63 o   0.3481E-02
   6   6   9      564.28      576.73       12.45 o   0.5877E-03
   7   6   9      578.73      583.67       16.70 o   0.5406E-03
   8   6   9      164.46      152.13        9.86 o   0.3076E-02
 -10   7   9      418.50      382.46       10.70 o   0.1064E-02
  -9   7   9       56.16       51.03        4.90 o   0.1167E-01
  -8   7   9     2477.77     2351.37       35.57 o   0.4976E-04
  -7   7   9       34.19       37.48        4.54 o   0.1596E-01
  -6   7   9      202.89      211.19        9.62 o   0.2289E-02
  -5   7   9      475.53      512.86       13.12 o   0.7044E-03
  -4   7   9       39.32       29.74        3.40 o   0.2185E-01
  -3   7   9      706.92      741.02       24.34 o   0.3457E-03
  -2   7   9     1281.70     1380.91       27.25 o   0.1348E-03
  -1   7   9        8.10       11.79        3.68 o   0.4237E-01
   0   7   9      847.84      925.89       22.81 o   0.2621E-03
   1   7   9      830.28      930.43       22.97 o   0.2644E-03
   2   7   9      459.95      575.08        9.36 o   0.6869E-03
   3   7   9      274.10      296.95        7.62 o   0.1684E-02
   4   7   9      192.21      203.80        7.22 o   0.2656E-02
   5   7   9     1055.40     1095.09       19.05 o   0.2063E-03
   6   7   9        3.75        3.64        2.76 o   0.8942E-01
   7   7   9        3.50        2.88        2.63 o   0.9656E-01
   8   7   9      749.44      652.38       16.72 o   0.4339E-03
  -9   8   9        7.68        8.75        2.08 o   0.7545E-01
  -8   8   9      174.71      185.10        7.07 o   0.2997E-02
  -7   8   9       11.37       11.47        3.55 o   0.4065E-01
  -6   8   9     1212.16     1284.85       26.20 o   0.1520E-03
  -5   8   9      698.91      694.62       25.87 o   0.3634E-03
  -4   8   9      179.90      215.90        9.47 o   0.2408E-02
  -3   8   9      277.72      270.86       11.77 o   0.1595E-02
  -2   8   9       83.30       89.52        5.03 o   0.7463E-02
  -1   8   9       13.39       15.75        2.89 o   0.4174E-01
   0   8   9      409.73      378.63       12.42 o   0.1016E-02
   1   8   9      141.44      150.75        7.45 o   0.3624E-02
   2   8   9      316.40      358.91       10.00 o   0.1228E-02
   3   8   9       64.52       65.31        4.84 o   0.9612E-02
   4   8   9       12.96       13.30        3.22 o   0.4089E-01
   5   8   9       63.85       73.15        5.08 o   0.8969E-02
   6   8   9       52.86       51.90        5.59 o   0.1095E-01
   7   8   9        4.38        6.08        2.34 o   0.9293E-01
  -8   9   9      648.83      596.28       12.70 o   0.5379E-03
  -7   9   9       22.07       19.84        3.23 o   0.2986E-01
  -6   9   9      348.52      341.09       14.29 o   0.1116E-02
  -5   9   9       67.30       84.66        8.87 o   0.5640E-02
  -4   9   9     3236.76     3351.31       54.30 o   0.2633E-04
  -3   9   9        7.02        2.37        4.17 o   0.4656E-01
  -2   9   9      132.86      132.66        9.60 o   0.3541E-02
  -1   9   9      677.88      731.78       20.80 o   0.3777E-03
   0   9   9       10.01       24.18        4.35 o   0.2661E-01
   1   9   9       71.81       69.35        7.09 o   0.7239E-02
   2   9   9     1075.71     1091.57       17.30 o   0.2075E-03
   3   9   9      280.79      288.75        9.95 o   0.1595E-02
   4   9   9      671.18      679.22       14.14 o   0.4558E-03
   5   9   9      635.80      581.89       12.57 o   0.5506E-03
   6   9   9      208.83      206.25        8.39 o   0.2482E-02
  -7  10   9     1302.93     1100.23       20.41 o   0.1840E-03
  -6  10   9        1.55        2.63        3.39 o   0.4274E-01
  -5  10   9      109.04      107.11        9.74 o   0.4221E-02
  -4  10   9      157.32      157.27       11.98 o   0.2684E-02
  -3  10   9       55.31       62.15        6.21 o   0.9000E-02
  -2  10   9        4.34        5.95        5.86 o   0.2478E-01
  -1  10   9      915.45      854.28       28.44 o   0.2586E-03
   0  10   9      185.33      207.81       12.55 o   0.2108E-02
   1  10   9       -0.11        3.02        4.85 o   0.4503E-03
   2  10   9        4.38        1.80        2.34 o   0.1350E+00
   3  10   9       61.81       60.63        4.39 o   0.1081E-01
   4  10   9        1.03        0.86        2.30 o   0.1396E+00
   5  10   9      332.77      306.83        8.61 o   0.1471E-02
  -5  11   9      133.26      118.08        7.35 o   0.4545E-02
  -4  11   9       80.05       71.37       11.04 o   0.4635E-02
  -3  11   9      155.77      159.44       10.85 o   0.2861E-02
  -2  11   9      153.68      149.26       11.21 o   0.2930E-02
  -1  11   9       12.92        8.16        4.67 o   0.3090E-01
   0  11   9      146.62      169.10       15.64 o   0.2086E-02
   1  11   9        8.11        8.42        4.37 o   0.3583E-01
   2  11   9      510.55      530.34       14.33 o   0.6555E-03
   3  11   9       -0.17        2.62        3.99 o   0.9860E-03
  -2  12   9      136.48      147.72       11.85 o   0.2915E-02
  -1  12   9      626.10      530.72       24.64 o   0.4804E-03
   0  12   9       27.27       36.57        6.62 o   0.1230E-01
   1  12   9      202.78      201.27       12.93 o   0.2046E-02
 -11   0  10       53.52       54.40        6.32 o   0.9796E-02
 -10   0  10      117.93      121.95       10.63 o   0.3620E-02
  -9   0  10      114.61      122.02       10.89 o   0.3526E-02
  -8   0  10     1008.36     1027.69       18.91 o   0.2270E-03
  -7   0  10       12.97        3.85        6.41 o   0.2066E-01
  -6   0  10       43.26       54.37        6.31 o   0.1045E-01
  -5   0  10      630.17      668.59       20.42 o   0.4264E-03
  -4   0  10      593.13      555.20       15.77 o   0.5534E-03
  -3   0  10      451.04      448.31       16.49 o   0.7367E-03
  -2   0  10     1011.58     1046.36       24.05 o   0.2124E-03
  -1   0  10      170.57      182.73       15.91 o   0.1843E-02
   0   0  10     5096.72     4780.69       56.14 o   0.1264E-04
   1   0  10      134.66      172.43       10.44 o   0.2907E-02
   2   0  10     1327.57     1272.92       31.23 o   0.1372E-03
   3   0  10     1576.37     1510.76       54.05 o   0.8733E-04
   4   0  10       31.59       21.69       10.42 o   0.7410E-02
   5   0  10       47.74       46.46        8.02 o   0.8657E-02
   6   0  10      220.05      225.14       11.88 o   0.1889E-02
   7   0  10     1163.60     1192.13       30.12 o   0.1605E-03
   8   0  10       21.14       33.48        7.85 o   0.1054E-01
   9   0  10        0.67        1.75        2.67 o   0.4927E-02
 -11   1  10       74.36       65.86        5.38 o   0.8890E-02
 -10   1  10       -4.04        2.19        3.58 o   0.6561E-01
  -9   1  10       18.28        8.62        3.37 o   0.4164E-01
  -8   1  10      713.51      806.36       11.97 o   0.3733E-03
  -7   1  10       22.76       27.81        4.40 o   0.2100E-01
  -6   1  10      223.19      239.19       10.75 o   0.1945E-02
  -5   1  10      182.12      193.82        8.05 o   0.2725E-02
  -4   1  10      582.37      567.70       12.13 o   0.5925E-03
  -3   1  10       84.51       89.70        4.91 o   0.7135E-02
  -2   1  10     4857.71     4325.75       42.11 o   0.1491E-04
  -1   1  10       92.64      110.81        8.54 o   0.4578E-02
   0   1  10      108.36       96.77        6.39 o   0.5689E-02
   1   1  10       21.01       25.76        3.57 o   0.2527E-01
   2   1  10      380.09      335.42       12.24 o   0.1124E-02
   3   1  10        8.64        3.46        5.28 o   0.2976E-01
   4   1  10       43.11       39.65        7.72 o   0.9319E-02
   5   1  10      218.51      263.23        9.33 o   0.1902E-02
   6   1  10      693.53      747.00       16.19 o   0.3884E-03
   7   1  10       28.96       24.89        4.93 o   0.1878E-01
   8   1  10       -2.50        0.08        4.59 o   0.4556E-01
   9   1  10      296.09      295.45       12.34 o   0.1384E-02
 -11   2  10      148.11      149.69        6.94 o   0.3849E-02
 -10   2  10       54.44       51.98        5.60 o   0.1065E-01
  -9   2  10       10.60       14.24        2.93 o   0.4447E-01
  -8   2  10      308.69      340.68        9.83 o   0.1315E-02
  -7   2  10      858.33      881.16       21.42 o   0.2797E-03
  -6   2  10     3930.73     3869.29       43.54 o   0.1986E-04
  -5   2  10     2186.91     2206.39       31.27 o   0.5698E-04
  -4   2  10       75.64       88.35        5.18 o   0.7187E-02
  -3   2  10      185.79      203.34        7.70 o   0.2608E-02
  -2   2  10     2851.42     2905.97       28.96 o   0.3470E-04
  -1   2  10       36.49       42.09        4.66 o   0.1466E-01
   0   2  10       30.79       30.49        4.68 o   0.1780E-01
   1   2  10     4555.71     4424.26       46.61 o   0.1514E-04
   2   2  10       14.55       14.25        3.79 o   0.3330E-01
   3   2  10      291.15      300.84       13.43 o   0.1339E-02
   4   2  10     2987.31     2846.39       54.92 o   0.3260E-04
   5   2  10      177.93      193.16        8.40 o   0.2690E-02
   6   2  10      623.43      654.37       15.39 o   0.4731E-03
   7   2  10      975.80      958.05       19.36 o   0.2470E-03
   8   2  10      326.31      330.40       11.93 o   0.1281E-02
   9   2  10       23.59       20.39        4.23 o   0.2421E-01
 -11   3  10       11.99       15.38        3.38 o   0.3930E-01
 -10   3  10      641.93      662.28       12.72 o   0.4868E-03
  -9   3  10      878.03      863.09       17.93 o   0.2926E-03
  -8   3  10      495.24      527.73       11.80 o   0.6826E-03
  -7   3  10      159.75      166.72        5.81 o   0.3525E-02
  -6   3  10      187.57      219.45        8.71 o   0.2310E-02
  -5   3  10      815.53      835.54       16.82 o   0.3116E-03
  -4   3  10       28.37       22.81        3.71 o   0.2465E-01
  -3   3  10       82.77       93.02        4.77 o   0.7199E-02
  -2   3  10     1713.15     1762.11       22.97 o   0.8799E-04
  -1   3  10       11.01        8.74        3.01 o   0.5486E-01
   0   3  10     1666.16     1682.74       34.36 o   0.8843E-04
   1   3  10     2758.73     2615.31       36.44 o   0.3985E-04
   2   3  10      107.42      112.16        8.33 o   0.4482E-02
   3   3  10      129.66      122.12       11.57 o   0.3196E-02
   4   3  10     1337.82     1341.08       37.66 o   0.1239E-03
   5   3  10       56.73       57.45        5.15 o   0.1070E-01
   6   3  10      406.16      407.65       12.38 o   0.9513E-03
   7   3  10      235.24      239.77        9.70 o   0.1983E-02
   8   3  10       42.62       41.05        4.72 o   0.1400E-01
   9   3  10       29.33        7.44        4.19 o   0.3080E-01
 -11   4  10      558.23      503.34       16.86 o   0.6269E-03
 -10   4  10      143.33      152.20        7.55 o   0.3647E-02
  -9   4  10       36.53       35.24        4.06 o   0.1719E-01
  -8   4  10      359.67      373.73       10.84 o   0.1120E-02
  -7   4  10     2056.79     2168.83       23.14 o   0.6291E-04
  -6   4  10     1751.24     1752.12       37.80 o   0.8141E-04
  -5   4  10      144.84      166.46        8.80 o   0.3172E-02
  -4   4  10        9.12        5.96        3.49 o   0.5136E-01
  -3   4  10      233.69      256.42       10.73 o   0.1780E-02
  -2   4  10     1744.75     1729.96       24.25 o   0.8918E-04
  -1   4  10     1532.01     1578.69       26.51 o   0.1041E-03
   0   4  10     2030.35     2083.33       31.78 o   0.6371E-04
   1   4  10      144.46      157.82        9.14 o   0.3220E-02
   2   4  10       80.34       76.29        7.49 o   0.6542E-02
   3   4  10      184.75      203.47       11.18 o   0.2218E-02
   4   4  10      243.40      269.45        7.41 o   0.1900E-02
   5   4  10      507.07      527.80       10.67 o   0.6975E-03
   6   4  10        9.10        1.57        2.39 o   0.1122E+00
   7   4  10       43.17       63.51        5.13 o   0.1069E-01
   8   4  10       -1.18        0.05        2.62 o   0.1185E+00
 -10   5  10        1.29        1.45        2.70 o   0.1183E+00
  -9   5  10      226.82      226.46        9.03 o   0.2150E-02
  -8   5  10       23.66       21.86        4.33 o   0.2289E-01
  -7   5  10      259.21      299.13        9.01 o   0.1645E-02
  -6   5  10     1015.55     1049.98       19.24 o   0.2197E-03
  -5   5  10      911.18      955.66       22.30 o   0.2478E-03
  -4   5  10      522.78      594.79       14.40 o   0.5684E-03
  -3   5  10      518.78      564.54       14.14 o   0.5997E-03
  -2   5  10      367.95      378.38       11.90 o   0.1059E-02
  -1   5  10      842.10      886.77       21.11 o   0.2815E-03
   0   5  10       66.51       82.97        6.73 o   0.7087E-02
   1   5  10      771.82      871.17       21.02 o   0.2957E-03
   2   5  10      214.48      238.49       11.85 o   0.1851E-02
   3   5  10       85.39       82.49        8.09 o   0.5783E-02
   4   5  10      382.36      417.11        9.44 o   0.1022E-02
   5   5  10      478.93      516.07       11.93 o   0.7197E-03
   6   5  10       13.74       18.18        3.75 o   0.3122E-01
   7   5  10        1.94        1.09        2.57 o   0.1314E+00
   8   5  10       28.85       28.26        3.92 o   0.2141E-01
 -10   6  10       49.59       46.04        4.14 o   0.1418E-01
  -9   6  10       68.03       73.56        5.23 o   0.8490E-02
  -8   6  10        9.86        5.66        3.59 o   0.4854E-01
  -7   6  10      244.63      253.43       11.04 o   0.1786E-02
  -6   6  10      116.33      106.75        6.93 o   0.5133E-02
  -5   6  10     1612.93     1788.68       26.55 o   0.8995E-04
  -4   6  10     2397.21     2424.35       31.29 o   0.4940E-04
  -3   6  10     1694.75     1770.59       30.28 o   0.8774E-04
  -2   6  10       19.87       19.54        3.96 o   0.2718E-01
  -1   6  10      293.01      353.31       13.27 o   0.1169E-02
   0   6  10      640.58      723.38       19.82 o   0.3911E-03
   1   6  10      417.89      521.25       14.47 o   0.7058E-03
   2   6  10      320.54      380.88        8.21 o   0.1223E-02
   3   6  10     1409.10     1565.94       15.46 o   0.1191E-03
   4   6  10       65.19       71.38        4.17 o   0.9693E-02
   5   6  10      105.79      102.08        6.40 o   0.5599E-02
   6   6  10     1094.50     1077.35       18.01 o   0.2091E-03
   7   6  10       70.97       66.65        4.45 o   0.9424E-02
   8   6  10       75.42       62.53        6.17 o   0.8513E-02
  -9   7  10      176.07      175.05        6.95 o   0.3147E-02
  -8   7  10       23.23       21.39        3.98 o   0.2453E-01
  -7   7  10        9.16        3.95        4.16 o   0.4366E-01
  -6   7  10      300.04      346.45       13.86 o   0.1177E-02
  -5   7  10      396.44      413.55       15.76 o   0.8670E-03
  -4   7  10      309.32      373.54       10.75 o   0.1191E-02
  -3   7  10       60.23       72.91        5.34 o   0.8574E-02
  -2   7  10       48.28       49.16        4.75 o   0.1238E-01
  -1   7  10     1697.85     1820.23       22.69 o   0.8792E-04
   0   7  10        1.75        0.30        2.51 o   0.1435E+00
   1   7  10     1804.84     1945.51       19.04 o   0.7852E-04
   2   7  10       12.02       10.32        2.59 o   0.5262E-01
   3   7  10       87.30      106.28        4.57 o   0.6503E-02
   4   7  10      667.42      722.07       15.45 o   0.4147E-03
   5   7  10       27.03       28.16        3.69 o   0.2271E-01
   6   7  10      111.71      118.78        7.83 o   0.4527E-02
   7   7  10       46.84       53.36        4.63 o   0.1235E-01
  -9   8  10      153.21      141.05        6.13 o   0.4043E-02
  -8   8  10       44.77       46.56        5.30 o   0.1235E-01
  -7   8  10      377.92      366.71       14.48 o   0.1027E-02
  -6   8  10       91.99      100.23       10.19 o   0.4317E-02
  -5   8  10      172.82      167.69       13.22 o   0.2290E-02
  -4   8  10       34.25       33.82        4.87 o   0.1587E-01
  -3   8  10      174.77      175.46        9.39 o   0.2740E-02
  -2   8  10      201.36      207.21        9.12 o   0.2408E-02
  -1   8  10     1219.59     1308.82       23.73 o   0.1505E-03
   0   8  10      354.92      360.52       11.69 o   0.1130E-02
   1   8  10       -2.58        0.66        2.77 o   0.1100E+00
   2   8  10      272.94      282.75       11.22 o   0.1572E-02
   3   8  10      121.43      127.48        6.15 o   0.4664E-02
   4   8  10      123.15      133.89        6.66 o   0.4404E-02
   5   8  10      107.18      122.89        5.29 o   0.5272E-02
   6   8  10      402.43      371.63       12.16 o   0.1050E-02
  -8   9  10      121.46      114.80        6.73 o   0.4929E-02
  -7   9  10      244.53      241.36       13.62 o   0.1662E-02
  -6   9  10      203.26      209.26       10.75 o   0.2198E-02
  -5   9  10      146.77      161.78        9.39 o   0.3073E-02
  -4   9  10      646.48      640.59       24.27 o   0.4087E-03
  -3   9  10       31.67       18.39        6.03 o   0.1638E-01
  -2   9  10      481.37      494.68       17.28 o   0.6724E-03
  -1   9  10       31.57       30.14        5.44 o   0.1619E-01
   0   9  10      302.06      283.16       13.78 o   0.1350E-02
   1   9  10       37.98       40.55        5.12 o   0.1337E-01
   2   9  10      156.58      167.08        7.46 o   0.3323E-02
   3   9  10      192.78      196.19        7.05 o   0.2811E-02
   4   9  10       28.93       23.98        3.43 o   0.2433E-01
   5   9  10       91.22       86.27        4.67 o   0.7543E-02
  -7  10  10      633.34      584.96       23.83 o   0.4488E-03
  -6  10  10       64.90       53.79        4.68 o   0.1134E-01
  -5  10  10      299.97      268.04        9.94 o   0.1679E-02
  -4  10  10      412.06      389.90       18.27 o   0.8400E-03
  -3  10  10      758.16      723.85       25.12 o   0.3465E-03
  -2  10  10      182.33      161.62       12.87 o   0.2366E-02
  -1  10  10       85.70       87.51        9.66 o   0.4833E-02
   0  10  10      227.37      221.63       13.31 o   0.1806E-02
   1  10  10       40.78       37.16        4.57 o   0.1559E-01
   2  10  10      583.28      579.87       11.21 o   0.5919E-03
   3  10  10      420.80      405.47        9.85 o   0.1005E-02
   4  10  10       80.69       80.06        4.11 o   0.8552E-02
  -5  11  10       57.93       58.91        7.94 o   0.7363E-02
  -4  11  10       50.62       40.29        8.98 o   0.7713E-02
  -3  11  10      374.89      359.67       22.08 o   0.7993E-03
  -2  11  10       95.38       81.53        8.62 o   0.5479E-02
  -1  11  10      802.29      753.85       21.53 o   0.3438E-03
   0  11  10      752.59      767.10       20.49 o   0.3527E-03
   1  11  10        0.74        1.09        3.65 o   0.1400E-02
   2  11  10      183.76      186.60        9.78 o   0.2608E-02
   3  11  10      180.99      146.32       11.93 o   0.2646E-02
 -11   1  11     1309.92     1240.56       22.58 o   0.1580E-03
 -10   1  11       39.53       52.63        4.87 o   0.1245E-01
  -9   1  11      265.14      262.46       11.14 o   0.1676E-02
  -8   1  11        7.25        5.41        3.29 o   0.6070E-01
  -7   1  11      269.77      302.85        7.90 o   0.1617E-02
  -6   1  11        5.25        5.02        2.67 o   0.8082E-01
  -5   1  11     1106.28     1210.43       19.86 o   0.1773E-03
  -4   1  11      102.90      118.15        5.72 o   0.5300E-02
  -3   1  11      333.12      300.78        9.82 o   0.1391E-02
  -2   1  11     1224.68     1236.97       29.95 o   0.1487E-03
  -1   1  11      448.25      485.21       18.44 o   0.6692E-03
   0   1  11      529.50      479.91       14.01 o   0.6870E-03
   1   1  11     2497.75     2415.09       30.66 o   0.4746E-04
   2   1  11     1617.50     1443.54       25.80 o   0.1116E-03
   3   1  11       -0.18        2.78        6.18 o   0.1716E-03
   4   1  11     1156.91     1129.36       34.76 o   0.1615E-03
   5   1  11       48.20       40.92        4.18 o   0.1494E-01
   6   1  11        1.98        0.65        3.81 o   0.6391E-01
   7   1  11      478.73      471.66       15.68 o   0.7180E-03
   8   1  11      589.81      516.43       19.00 o   0.5735E-03
   9   1  11       -1.39        0.80        2.91 o   0.1001E+00
 -11   2  11       23.03       24.53        3.83 o   0.2450E-01
 -10   2  11      105.24      100.28        6.89 o   0.5406E-02
  -9   2  11       41.76       42.40        4.35 o   0.1498E-01
  -8   2  11      389.08      416.73       10.19 o   0.9996E-03
  -7   2  11      326.60      362.07        8.23 o   0.1256E-02
  -6   2  11      421.59      403.47       15.07 o   0.8698E-03
  -5   2  11      383.45      377.83       13.95 o   0.9856E-03
  -4   2  11      110.80      124.81        7.53 o   0.4442E-02
  -3   2  11       12.28       13.77        3.04 o   0.4370E-01
  -2   2  11      970.28      994.93       27.26 o   0.2117E-03
  -1   2  11        4.16        9.90        4.84 o   0.3146E-01
   0   2  11      487.76      478.62       16.08 o   0.6883E-03
   1   2  11      261.31      302.04       10.50 o   0.1518E-02
   2   2  11      276.64      302.67       11.19 o   0.1446E-02
   3   2  11       20.26       11.24        4.76 o   0.2598E-01
   4   2  11      343.98      345.86       19.84 o   0.9007E-03
   5   2  11      181.73      196.24        8.43 o   0.2646E-02
   6   2  11      397.79      402.00       14.95 o   0.9030E-03
   7   2  11       28.25       25.15        4.67 o   0.1998E-01
   8   2  11       70.15       61.91        7.13 o   0.7722E-02
   9   2  11      141.62      140.60       10.76 o   0.3092E-02
 -11   3  11      249.11      232.72       11.77 o   0.1856E-02
 -10   3  11       11.81        4.94        3.03 o   0.5921E-01
  -9   3  11     1560.21     1595.12       23.16 o   0.1064E-03
  -8   3  11      379.39      410.91       10.35 o   0.1018E-02
  -7   3  11      663.42      713.25       11.56 o   0.4396E-03
  -6   3  11      434.79      435.14       15.33 o   0.8068E-03
  -5   3  11     2549.92     2557.24       30.21 o   0.4415E-04
  -4   3  11      113.80      135.57        6.56 o   0.4423E-02
  -3   3  11        4.41        2.67        3.28 o   0.7884E-01
  -2   3  11       21.41       24.70        4.15 o   0.2383E-01
  -1   3  11       73.27       74.25        7.99 o   0.6411E-02
   0   3  11       20.57        0.09        6.44 o   0.2049E-01
   1   3  11      739.47      778.23       25.47 o   0.3159E-03
   2   3  11      806.39      869.75       27.05 o   0.2669E-03
   3   3  11      366.40      368.30       15.80 o   0.9667E-03
   4   3  11      186.14      189.42        7.78 o   0.2797E-02
   5   3  11       94.79      101.44        6.37 o   0.5937E-02
   6   3  11      288.42      291.08       12.75 o   0.1407E-02
   7   3  11      786.20      774.58       19.24 o   0.3406E-03
   8   3  11      825.80      763.95       20.67 o   0.3339E-03
 -11   4  11      242.73      227.08       10.47 o   0.1995E-02
 -10   4  11       28.26       31.16        4.65 o   0.1788E-01
  -9   4  11      206.56      223.89        9.79 o   0.2162E-02
  -8   4  11     1657.58     1631.90       22.71 o   0.1003E-03
  -7   4  11      875.06      910.16       15.23 o   0.2842E-03
  -6   4  11      202.51      223.81        7.45 o   0.2431E-02
  -5   4  11     1383.29     1441.93       33.65 o   0.1180E-03
  -4   4  11     1501.95     1509.71       34.16 o   0.1066E-03
  -3   4  11      564.73      609.82       17.26 o   0.5070E-03
  -2   4  11     1330.91     1434.21       22.25 o   0.1305E-03
  -1   4  11       38.48       48.79        4.50 o   0.1346E-01
   0   4  11        3.76       10.97        3.49 o   0.4708E-01
   1   4  11      772.79      835.80       26.57 o   0.2854E-03
   2   4  11      616.00      690.78       24.52 o   0.3877E-03
   3   4  11      220.22      221.62       15.09 o   0.1660E-02
   4   4  11       53.41       55.94        4.22 o   0.1189E-01
   5   4  11       78.40       77.36        4.68 o   0.8286E-02
   6   4  11       21.28       19.34        3.67 o   0.2872E-01
   7   4  11      354.06      326.52       12.15 o   0.1244E-02
   8   4  11      427.56      408.16       11.60 o   0.9560E-03
 -10   5  11      701.88      620.69       16.40 o   0.4713E-03
  -9   5  11        3.21        2.87        3.14 o   0.8045E-01
  -8   5  11       24.66       25.16        4.41 o   0.2121E-01
  -7   5  11      327.97      345.13       10.05 o   0.1267E-02
  -6   5  11     2420.10     2456.97       27.08 o   0.4837E-04
  -5   5  11       52.98       53.68        3.95 o   0.1280E-01
  -4   5  11     2427.14     2597.58       36.42 o   0.4404E-04
  -3   5  11     1667.61     1725.70       26.06 o   0.9120E-04
  -2   5  11        8.17       13.55        3.01 o   0.4514E-01
  -1   5  11      154.17      159.42        9.70 o   0.3019E-02
   0   5  11        2.89        2.15        3.78 o   0.6367E-01
   1   5  11      731.61      792.18       26.89 o   0.3080E-03
   2   5  11      877.56      909.26       24.05 o   0.2585E-03
   3   5  11      582.15      644.05       10.17 o   0.5266E-03
   4   5  11      479.33      496.27       11.10 o   0.7311E-03
   5   5  11      175.06      172.74        7.76 o   0.3078E-02
   6   5  11      227.08      217.88       12.79 o   0.1869E-02
   7   5  11      368.30      352.55       12.43 o   0.1135E-02
   8   5  11       18.65       15.58        5.85 o   0.1938E-01
 -10   6  11        1.28        0.30        2.57 o   0.1467E+00
  -9   6  11       81.18       73.46        5.23 o   0.8326E-02
  -8   6  11      288.59      280.34       11.18 o   0.1556E-02
  -7   6  11       -0.76        1.73        2.41 o   0.7404E-02
  -6   6  11      129.58      142.44        7.22 o   0.4002E-02
  -5   6  11       33.53       31.72        3.89 o   0.2005E-01
  -4   6  11      580.63      621.76       13.18 o   0.5340E-03
  -3   6  11      782.23      836.93       25.69 o   0.2897E-03
  -2   6  11      125.16      161.92        8.76 o   0.3351E-02
  -1   6  11      163.94      186.82       10.44 o   0.2560E-02
   0   6  11        3.22        0.42        4.12 o   0.5417E-01
   1   6  11     1028.50     1081.81       15.14 o   0.2151E-03
   2   6  11        6.03        2.49        2.08 o   0.1366E+00
   3   6  11       44.11       49.65        3.34 o   0.1468E-01
   4   6  11      167.71      182.83        6.68 o   0.3120E-02
   5   6  11       85.62       87.77        5.69 o   0.6902E-02
   6   6  11        7.36        3.24        2.92 o   0.7362E-01
   7   6  11     1283.16     1209.93       20.05 o   0.1654E-03
  -9   7  11       12.10       11.58        2.55 o   0.5392E-01
  -8   7  11        2.94        0.66        3.32 o   0.8086E-01
  -7   7  11      120.00      124.39        8.92 o   0.4050E-02
  -6   7  11       57.71       49.31        6.52 o   0.9945E-02
  -5   7  11       86.40       76.31        6.01 o   0.7363E-02
  -4   7  11      114.62      116.14        8.85 o   0.4341E-02
  -3   7  11       14.23        9.45        3.64 o   0.4248E-01
  -2   7  11       30.19       34.93        3.29 o   0.2068E-01
  -1   7  11      794.49      846.11       13.50 o   0.3286E-03
   0   7  11     1785.24     1953.48       20.19 o   0.7900E-04
   1   7  11       12.50       12.65        2.53 o   0.5073E-01
   2   7  11       35.82       56.59        3.99 o   0.1346E-01
   3   7  11      405.84      423.65       10.19 o   0.9640E-03
   4   7  11      730.75      733.38       17.41 o   0.3858E-03
   5   7  11      246.31      257.96        7.82 o   0.1956E-02
   6   7  11       50.14       48.05        4.27 o   0.1347E-01
   7   7  11      337.95      288.10       17.60 o   0.1132E-02
  -8   8  11       25.61       25.13        3.36 o   0.2547E-01
  -7   8  11       87.81       76.23        7.08 o   0.6646E-02
  -6   8  11       30.91       31.94        6.75 o   0.1214E-01
  -5   8  11       15.99       14.15        4.46 o   0.2739E-01
  -4   8  11      132.42      137.91       11.95 o   0.2955E-02
  -3   8  11        4.75        0.28        5.32 o   0.3321E-01
  -2   8  11      814.92      856.30       19.67 o   0.3032E-03
  -1   8  11        1.13        0.70        3.39 o   0.3807E-01
   0   8  11       19.92       23.44        3.26 o   0.2984E-01
   1   8  11      327.66      356.55       11.04 o   0.1189E-02
   2   8  11      485.33      518.32       12.88 o   0.7021E-03
   3   8  11       43.72       46.70        3.85 o   0.1465E-01
   4   8  11      357.51      349.71       10.32 o   0.1205E-02
   5   8  11      111.43      112.20        4.93 o   0.5703E-02
   6   8  11      135.91      135.15        5.56 o   0.4462E-02
  -7   9  11       11.69       14.51        3.55 o   0.3648E-01
  -6   9  11     1750.08     1595.00       35.25 o   0.9343E-04
  -5   9  11        2.25        0.88        4.97 o   0.3244E-01
  -4   9  11     1596.51     1658.48       28.35 o   0.9808E-04
  -3   9  11      231.21      230.55       14.41 o   0.1671E-02
  -2   9  11       36.60       25.79        7.04 o   0.1219E-01
  -1   9  11      180.25      198.89       10.60 o   0.2360E-02
   0   9  11      478.41      466.26       12.71 o   0.7752E-03
   1   9  11        6.66        7.95        3.43 o   0.5110E-01
   2   9  11      113.06      116.22        6.02 o   0.5167E-02
   3   9  11     1463.66     1414.79       19.56 o   0.1292E-03
   4   9  11       58.08       56.69        4.03 o   0.1196E-01
   5   9  11       35.31       32.79        4.50 o   0.1747E-01
  -6  10  11        8.77        3.74        3.04 o   0.6908E-01
  -5  10  11       22.15       20.15        4.78 o   0.2207E-01
  -4  10  11      185.44      185.26       17.37 o   0.1673E-02
  -3  10  11      516.51      468.33       29.06 o   0.4989E-03
  -2  10  11       18.29       12.56        5.15 o   0.2396E-01
  -1  10  11      278.41      305.63       11.99 o   0.1435E-02
   0  10  11      460.83      462.14       14.55 o   0.7749E-03
   1  10  11       54.28       54.13        4.65 o   0.1174E-01
   2  10  11        5.05        0.95        2.01 o   0.1597E+00
   3  10  11      333.29      318.95        8.96 o   0.1400E-02
   4  10  11      286.51      266.28        8.28 o   0.1786E-02
  -4  11  11       18.32        6.10        5.71 o   0.2339E-01
  -3  11  11      168.13      148.31       14.84 o   0.2238E-02
  -2  11  11        7.33        3.03        2.68 o   0.8762E-01
  -1  11  11      122.60      111.42        6.50 o   0.5107E-02
   0  11  11      608.06      568.38       13.58 o   0.5804E-03
   1  11  11      123.71      110.03        7.58 o   0.4751E-02
   2  11  11      118.71      103.63        9.81 o   0.4219E-02
 -11   0  12       11.69        8.63        3.96 o   0.3820E-01
 -10   0  12      223.34      232.88       13.59 o   0.1782E-02
  -9   0  12       86.37       90.79        9.38 o   0.4891E-02
  -8   0  12     1305.74     1263.97       35.09 o   0.1359E-03
  -7   0  12      969.57     1003.51       20.68 o   0.2342E-03
  -6   0  12      642.83      687.60       22.90 o   0.3918E-03
  -5   0  12       41.31       37.90        6.44 o   0.1155E-01
  -4   0  12     1287.28     1353.30       25.47 o   0.1388E-03
  -3   0  12      465.33      467.40       19.14 o   0.6672E-03
  -2   0  12     4187.57     4267.28       81.44 o   0.1585E-04
  -1   0  12     2040.54     2007.68       56.96 o   0.5743E-04
   0   0  12      263.83      263.27       14.56 o   0.1432E-02
   1   0  12      403.58      444.84       18.65 o   0.7387E-03
   2   0  12       63.25       87.76        8.44 o   0.5976E-02
   3   0  12       86.04      100.63       14.39 o   0.3026E-02
   4   0  12      545.15      540.90       18.24 o   0.5697E-03
   5   0  12      420.75      395.91       16.20 o   0.8675E-03
   6   0  12        0.89        5.27        2.29 o   0.8761E-02
   7   0  12     1249.58     1199.10       28.49 o   0.1567E-03
   8   0  12      225.13      244.79       15.90 o   0.1496E-02
 -11   1  12       10.04        2.57        2.36 o   0.9583E-01
 -10   1  12       30.25       44.16        4.23 o   0.1622E-01
  -9   1  12       67.24       64.63        5.46 o   0.9359E-02
  -8   1  12        5.66        3.20        3.82 o   0.5366E-01
  -7   1  12       54.39       62.04        4.24 o   0.1117E-01
  -6   1  12      865.51      920.84       18.73 o   0.2754E-03
  -5   1  12       91.11       97.26        6.27 o   0.6067E-02
  -4   1  12      463.44      479.13       10.96 o   0.7800E-03
  -3   1  12      448.44      483.33       11.78 o   0.7761E-03
  -2   1  12     1449.09     1358.10       34.26 o   0.1196E-03
  -1   1  12      165.76      146.56       12.37 o   0.2641E-02
   0   1  12      293.61      268.74       12.75 o   0.1460E-02
   1   1  12        9.16        5.18        3.22 o   0.5633E-01
   2   1  12      167.63      147.79        9.06 o   0.3203E-02
   3   1  12       88.15       70.19       10.62 o   0.4741E-02
   4   1  12      168.19      176.24        8.31 o   0.2938E-02
   5   1  12      331.86      345.34       10.17 o   0.1265E-02
   6   1  12      841.73      874.00       18.02 o   0.2928E-03
   7   1  12        1.44        0.99        3.36 o   0.6246E-01
   8   1  12      440.24      399.95       15.15 o   0.8753E-03
 -11   2  12      367.60      341.81       13.82 o   0.1121E-02
 -10   2  12      387.20      384.11       11.95 o   0.1019E-02
  -9   2  12        7.09        9.67        3.44 o   0.4873E-01
  -8   2  12      927.58      960.49       18.60 o   0.2585E-03
  -7   2  12      444.56      494.27       10.17 o   0.7969E-03
  -6   2  12     3698.96     3684.62       52.84 o   0.2153E-04
  -5   2  12      268.45      267.96       10.43 o   0.1670E-02
  -4   2  12     1134.50     1226.12       23.73 o   0.1649E-03
  -3   2  12       41.34       44.13        5.29 o   0.1256E-01
  -2   2  12      673.29      729.89       19.41 o   0.3772E-03
  -1   2  12     3119.02     3179.12       50.87 o   0.2843E-04
   0   2  12      876.08      921.81       22.50 o   0.2592E-03
   1   2  12       15.70       12.15        3.60 o   0.3791E-01
   2   2  12      756.52      792.81       18.82 o   0.3388E-03
   3   2  12       65.23       60.95        9.18 o   0.6219E-02
   4   2  12      286.92      321.27       11.96 o   0.1347E-02
   5   2  12     1801.43     1795.97       21.09 o   0.8556E-04
   6   2  12      207.66      209.37       10.79 o   0.2198E-02
   7   2  12       -0.61        0.55        2.64 o   0.5150E-02
   8   2  12      215.10      218.66       10.46 o   0.2158E-02
 -11   3  12      447.93      385.81       14.13 o   0.9307E-03
 -10   3  12       63.20       71.32        6.01 o   0.8408E-02
  -9   3  12      476.81      471.30       14.31 o   0.7392E-03
  -8   3  12      648.09      706.04       14.16 o   0.4414E-03
  -7   3  12      420.92      450.56       10.08 o   0.8885E-03
  -6   3  12        9.95        7.66        2.15 o   0.8092E-01
  -5   3  12     2038.94     2020.59       32.58 o   0.6574E-04
  -4   3  12      491.21      513.29       15.95 o   0.6560E-03
  -3   3  12        2.61        4.97        4.15 o   0.4630E-01
  -2   3  12     1970.16     1940.11       39.90 o   0.6715E-04
  -1   3  12     1164.75     1233.77       30.89 o   0.1535E-03
   0   3  12       39.10       52.65        6.43 o   0.1018E-01
   1   3  12      460.61      467.00       16.98 o   0.7059E-03
   2   3  12      888.99      994.36       24.18 o   0.2364E-03
   3   3  12      447.73      452.58       10.13 o   0.8603E-03
   4   3  12      415.52      406.96       11.38 o   0.9509E-03
   5   3  12      111.19      118.39       10.20 o   0.3767E-02
   6   3  12       33.61       27.78        4.97 o   0.1705E-01
   7   3  12       19.63       23.16        4.06 o   0.2486E-01
   8   3  12        8.13        5.68        3.12 o   0.6204E-01
 -10   4  12       28.66       25.50        4.31 o   0.2125E-01
  -9   4  12       38.51       33.77        4.66 o   0.1649E-01
  -8   4  12      488.29      485.48       12.38 o   0.7421E-03
  -7   4  12     1234.10     1323.04       16.99 o   0.1562E-03
  -6   4  12       23.27       28.87        3.49 o   0.2402E-01
  -5   4  12      418.38      434.38       16.02 o   0.8165E-03
  -4   4  12      402.63      425.97       18.82 o   0.7726E-03
  -3   4  12      662.43      678.92       16.51 o   0.4263E-03
  -2   4  12     1976.24     2136.99       33.09 o   0.6270E-04
  -1   4  12       64.26       67.32        8.15 o   0.6777E-02
   0   4  12        9.45       17.89        4.77 o   0.2602E-01
   1   4  12       -1.71        2.67        4.59 o   0.2509E-01
   2   4  12        1.09        1.40        4.99 o   0.7556E-02
   3   4  12      331.07      340.70        8.24 o   0.1330E-02
   4   4  12      485.19      510.39       11.26 o   0.7313E-03
   5   4  12       62.44       57.42        6.22 o   0.9225E-02
   6   4  12       33.57       23.18        6.18 o   0.1466E-01
   7   4  12       57.24       60.97        6.45 o   0.8746E-02
   8   4  12       -0.92        0.25        2.28 o   0.9238E-02
 -10   5  12       17.31       15.39        3.28 o   0.3560E-01
  -9   5  12       75.42       65.45        5.74 o   0.8534E-02
  -8   5  12       55.60       47.64        4.76 o   0.1233E-01
  -7   5  12      341.64      345.76       12.75 o   0.1162E-02
  -6   5  12      439.79      486.08       11.82 o   0.7961E-03
  -5   5  12        1.21        2.31        3.32 o   0.4805E-01
  -4   5  12      198.58      191.23        8.70 o   0.2533E-02
  -3   5  12        4.65        0.23        2.86 o   0.1011E+00
  -2   5  12      495.85      508.78       21.24 o   0.5794E-03
  -1   5  12     1225.41     1203.17       27.24 o   0.1596E-03
   0   5  12      287.52      307.96       17.22 o   0.1145E-02
   1   5  12        7.46        4.06        3.45 o   0.5711E-01
   2   5  12       95.27      109.44        5.25 o   0.5914E-02
   3   5  12      196.23      226.06        6.78 o   0.2520E-02
   4   5  12      340.09      366.93       10.75 o   0.1176E-02
   5   5  12      110.18      114.36        6.80 o   0.5130E-02
   6   5  12        5.34        1.93        3.12 o   0.7629E-01
   7   5  12       28.98       33.53        5.17 o   0.1602E-01
 -10   6  12      145.98      136.50       11.69 o   0.3023E-02
  -9   6  12      767.11      695.92       17.30 o   0.3985E-03
  -8   6  12      150.67      136.44        8.31 o   0.3696E-02
  -7   6  12      444.97      438.06       16.54 o   0.7740E-03
  -6   6  12      354.39      399.60       13.02 o   0.1019E-02
  -5   6  12       32.21       40.39        4.45 o   0.1632E-01
  -4   6  12       61.00       37.66        5.10 o   0.1251E-01
  -3   6  12      889.69      956.96       17.89 o   0.2630E-03
  -2   6  12       18.36        8.95        2.75 o   0.4898E-01
  -1   6  12      915.41      979.81       14.31 o   0.2602E-03
   0   6  12      950.56     1051.62       14.76 o   0.2351E-03
   1   6  12     2485.72     2697.42       25.30 o   0.4311E-04
   2   6  12        9.95       11.28        2.50 o   0.5405E-01
   3   6  12        5.89        1.70        2.42 o   0.1259E+00
   4   6  12      487.48      502.37       11.55 o   0.7424E-03
   5   6  12       87.66       83.47        6.01 o   0.6891E-02
   6   6  12       79.14       66.03        5.07 o   0.9232E-02
   7   6  12      330.61      310.17       17.86 o   0.1087E-02
  -9   7  12       49.39       48.55        5.70 o   0.1119E-01
  -8   7  12       39.55       46.96        4.39 o   0.1403E-01
  -7   7  12       63.27       67.52        6.53 o   0.8019E-02
  -6   7  12       17.06       22.15        4.68 o   0.2265E-01
  -5   7  12      772.09      820.07       21.58 o   0.3167E-03
  -4   7  12      245.58      267.09       10.65 o   0.1722E-02
  -3   7  12        8.53        9.41        3.06 o   0.5376E-01
  -2   7  12       17.74       21.38        3.41 o   0.3103E-01
  -1   7  12        9.36        3.77        2.56 o   0.7922E-01
   0   7  12       22.31       20.63        3.11 o   0.3072E-01
   1   7  12      155.32      174.68        6.61 o   0.3335E-02
   2   7  12       72.92       84.28        4.96 o   0.7853E-02
   3   7  12       37.65       33.91        3.67 o   0.1841E-01
   4   7  12       17.87       14.78        3.19 o   0.3722E-01
   5   7  12       12.50       11.84        2.56 o   0.5166E-01
   6   7  12        1.20        0.67        2.08 o   0.1953E+00
  -8   8  12      105.91      103.22        6.74 o   0.5522E-02
  -7   8  12      180.40      159.35        9.54 o   0.2976E-02
  -6   8  12       97.05       81.29        9.59 o   0.4896E-02
  -5   8  12      272.55      279.60       15.86 o   0.1332E-02
  -4   8  12      687.45      755.58       19.95 o   0.3706E-03
  -3   8  12     1149.44     1174.92       31.05 o   0.1643E-03
  -2   8  12      227.78      228.65       14.18 o   0.1707E-02
  -1   8  12        7.16       11.19        3.37 o   0.4569E-01
   0   8  12      467.02      473.93       10.77 o   0.8050E-03
   1   8  12       87.63      102.98        6.63 o   0.5948E-02
   2   8  12       28.87       33.75        3.64 o   0.1934E-01
   3   8  12      395.01      412.72       11.84 o   0.9754E-03
   4   8  12       30.11       27.97        3.36 o   0.2347E-01
   5   8  12        5.74        1.28        2.00 o   0.1494E+00
  -7   9  12       49.73       42.13        3.92 o   0.1500E-01
  -6   9  12      546.72      521.57       12.58 o   0.6698E-03
  -5   9  12      340.17      347.69       15.49 o   0.1065E-02
  -4   9  12       83.59       66.92        8.95 o   0.5933E-02
  -3   9  12      144.04      117.46       16.98 o   0.2167E-02
  -2   9  12       10.52        9.66        4.82 o   0.2963E-01
  -1   9  12      389.98      418.08       11.18 o   0.9986E-03
   0   9  12        6.58        6.14        2.94 o   0.6614E-01
   1   9  12        9.17        4.10        3.01 o   0.6778E-01
   2   9  12       54.37       54.01        4.23 o   0.1247E-01
   3   9  12      222.19      224.44        8.15 o   0.2284E-02
   4   9  12        4.53        0.04        1.82 o   0.2005E+00
  -6  10  12       60.76       57.46        8.22 o   0.7376E-02
  -5  10  12      153.49      130.75        8.98 o   0.3670E-02
  -4  10  12       64.19       56.21       10.22 o   0.5691E-02
  -3  10  12      840.96      796.51       34.36 o   0.2550E-03
  -2  10  12      660.86      651.90       20.92 o   0.4293E-03
  -1  10  12        7.62        3.89        4.36 o   0.4157E-01
   0  10  12      341.76      360.51       11.51 o   0.1171E-02
   1  10  12      447.79      430.68       10.93 o   0.9093E-03
   2  10  12       38.29       32.32        3.52 o   0.2031E-01
   3  10  12      373.50      354.15        9.53 o   0.1188E-02
  -3  11  12      640.36      585.71       21.89 o   0.4733E-03
  -2  11  12      411.43      406.60       18.28 o   0.8126E-03
  -1  11  12      160.45      165.54        7.95 o   0.3274E-02
   0  11  12     1381.95     1245.03       32.15 o   0.1433E-03
 -11   1  13      432.54      417.27       14.19 o   0.8770E-03
 -10   1  13       12.62       12.69        3.66 o   0.3721E-01
  -9   1  13        7.01       15.45        3.16 o   0.4270E-01
  -8   1  13      159.40      160.57        9.13 o   0.3082E-02
  -7   1  13     1238.49     1319.74       21.38 o   0.1509E-03
  -6   1  13       74.85       68.58        4.25 o   0.9452E-02
  -5   1  13        2.03        4.44        3.03 o   0.9705E-01
  -4   1  13     1466.80     1579.36       20.14 o   0.1115E-03
  -3   1  13      165.34      172.54       10.61 o   0.2675E-02
  -2   1  13       66.62       71.18        8.84 o   0.6064E-02
  -1   1  13      729.81      761.19       25.67 o   0.3247E-03
   0   1  13       38.00       25.87        7.60 o   0.1095E-01
   1   1  13      787.21      821.00       19.00 o   0.3171E-03
   2   1  13     2539.05     2449.23       34.12 o   0.4599E-04
   3   1  13      518.60      525.85       15.90 o   0.6234E-03
   4   1  13       23.99       24.19        3.57 o   0.2534E-01
   5   1  13       24.22       20.31        4.03 o   0.2611E-01
   6   1  13      332.33      334.64       11.00 o   0.1284E-02
   7   1  13       10.31        8.71        3.33 o   0.4735E-01
   8   1  13      342.64      293.28       11.63 o   0.1394E-02
 -11   2  13       80.62       81.15        8.54 o   0.5730E-02
 -10   2  13      158.16      144.85        7.43 o   0.3643E-02
  -9   2  13      264.03      273.57        9.45 o   0.1722E-02
  -8   2  13        1.58        0.69        2.90 o   0.1097E+00
  -7   2  13      325.61      377.17       11.25 o   0.1133E-02
  -6   2  13       44.77       46.53        4.13 o   0.1426E-01
  -5   2  13       38.69       36.41        4.76 o   0.1535E-01
  -4   2  13       18.02       23.12        5.11 o   0.2013E-01
  -3   2  13       46.14       41.07        7.41 o   0.9474E-02
  -2   2  13       86.20      102.07        8.28 o   0.5124E-02
  -1   2  13      207.41      249.67       14.30 o   0.1624E-02
   0   2  13      452.01      473.85       16.90 o   0.7041E-03
   1   2  13      178.46      213.17        9.59 o   0.2389E-02
   2   2  13       62.76       73.56        6.84 o   0.7430E-02
   3   2  13        9.11        1.79        3.58 o   0.5836E-01
   4   2  13       16.86       17.71        3.99 o   0.2826E-01
   5   2  13      379.65      378.10       12.34 o   0.1053E-02
   6   2  13      310.56      291.30       12.39 o   0.1393E-02
   7   2  13        0.79        2.41        1.63 o   0.3359E-01
   8   2  13        9.30        6.03        3.75 o   0.4683E-01
 -10   3  13       45.56       37.42        4.76 o   0.1502E-01
  -9   3  13      317.79      332.61       11.40 o   0.1294E-02
  -8   3  13        2.61        0.33        3.83 o   0.6346E-01
  -7   3  13      463.01      500.68       11.16 o   0.7632E-03
  -6   3  13        4.60        0.87        2.26 o   0.1475E+00
  -5   3  13     2932.48     3038.04       28.72 o   0.3282E-04
  -4   3  13      711.42      769.71       24.35 o   0.3336E-03
  -3   3  13      295.76      344.47       16.60 o   0.1068E-02
  -2   3  13      215.28      191.36       14.51 o   0.1847E-02
  -1   3  13     1326.42     1354.24       34.13 o   0.1276E-03
   0   3  13     1637.99     1502.42       38.33 o   0.9733E-04
   1   3  13      247.74      266.86       12.95 o   0.1544E-02
   2   3  13      593.55      657.96       10.72 o   0.5146E-03
   3   3  13       -2.97        1.17        2.31 o   0.1370E+00
   4   3  13       11.16        8.05        3.16 o   0.4980E-01
   5   3  13     1183.77     1114.54       24.59 o   0.1798E-03
   6   3  13      905.59      867.81       20.00 o   0.2820E-03
   7   3  13       59.81       58.52        6.26 o   0.9170E-02
 -10   4  13      257.51      232.91        9.67 o   0.2007E-02
  -9   4  13       33.86       26.90        5.04 o   0.1765E-01
  -8   4  13      127.71      126.29        7.83 o   0.4077E-02
  -7   4  13      702.90      710.58       16.25 o   0.4069E-03
  -6   4  13      113.17      118.48        6.26 o   0.4942E-02
  -5   4  13     2157.76     2297.35       27.84 o   0.5587E-04
  -4   4  13     4655.19     4705.40       62.17 o   0.1381E-04
  -3   4  13      939.83     1068.31       29.81 o   0.2016E-03
  -2   4  13      208.39      203.65       14.31 o   0.1845E-02
  -1   4  13     1650.51     1751.32       38.71 o   0.8486E-04
   0   4  13      194.11      202.06       13.99 o   0.1936E-02
   1   4  13      170.71      178.39        8.04 o   0.2957E-02
   2   4  13       90.48       79.39        4.27 o   0.7935E-02
   3   4  13      165.06      179.32        6.25 o   0.3257E-02
   4   4  13        3.89        7.69        3.28 o   0.5829E-01
   5   4  13      315.74      329.31       12.76 o   0.1248E-02
   6   4  13       19.28       16.33        5.10 o   0.2291E-01
   7   4  13       95.73       92.89        7.70 o   0.5604E-02
 -10   5  13     1147.83      948.24       22.26 o   0.2237E-03
  -9   5  13        1.40        0.42        3.38 o   0.6006E-01
  -8   5  13      351.93      341.98       17.32 o   0.1004E-02
  -7   5  13       -3.67        0.24        3.11 o   0.9061E-01
  -6   5  13      854.04      881.98       17.68 o   0.2926E-03
  -5   5  13      173.28      175.32        8.29 o   0.2972E-02
  -4   5  13     1071.10     1081.95       22.15 o   0.2000E-03
  -3   5  13     1087.11     1225.99       15.38 o   0.1823E-03
  -2   5  13     1029.96     1098.69       19.08 o   0.2070E-03
  -1   5  13      259.51      292.64        8.30 o   0.1685E-02
   0   5  13      350.27      374.83        8.88 o   0.1181E-02
   1   5  13     1032.87     1119.41       17.70 o   0.2044E-03
   2   5  13      295.00      301.05        7.88 o   0.1561E-02
   3   5  13      134.93      133.62        6.96 o   0.4177E-02
   4   5  13      465.38      463.48       12.03 o   0.8068E-03
   5   5  13      151.27      149.75        7.72 o   0.3564E-02
   6   5  13       19.93       17.50        4.69 o   0.2407E-01
   7   5  13      463.23      398.34       13.57 o   0.8930E-03
  -9   6  13       36.01       32.88        4.20 o   0.1824E-01
  -8   6  13      280.16      276.53       14.84 o   0.1376E-02
  -7   6  13      147.70      150.07        8.13 o   0.3507E-02
  -6   6  13       20.49       14.63        2.98 o   0.3699E-01
  -5   6  13       83.42       77.20        7.59 o   0.6286E-02
  -4   6  13       50.64       44.07        4.62 o   0.1366E-01
  -3   6  13       94.82       81.88        6.94 o   0.6334E-02
  -2   6  13      607.13      602.91       14.86 o   0.5267E-03
  -1   6  13      554.62      621.43       11.93 o   0.5505E-03
   0   6  13       23.18       25.71        3.24 o   0.2611E-01
   1   6  13       30.44       29.63        3.43 o   0.2195E-01
   2   6  13      962.78     1041.76       18.10 o   0.2310E-03
   3   6  13       12.67        8.96        3.52 o   0.4418E-01
   4   6  13        8.54       11.33        3.23 o   0.4593E-01
   5   6  13      469.03      445.97       10.78 o   0.8565E-03
   6   6  13      625.50      547.75       13.62 o   0.5824E-03
  -9   7  13      148.04      139.43        8.25 o   0.3725E-02
  -8   7  13      258.94      235.13       10.25 o   0.1916E-02
  -7   7  13       35.38       36.18        4.28 o   0.1713E-01
  -6   7  13      273.86      293.28        9.47 o   0.1611E-02
  -5   7  13       41.92       47.03        6.14 o   0.1108E-01
  -4   7  13      212.72      229.66        9.94 o   0.2071E-02
  -3   7  13      420.18      428.72       13.82 o   0.8670E-03
  -2   7  13       14.58       14.15        3.16 o   0.4236E-01
  -1   7  13        7.14        8.23        2.44 o   0.6941E-01
   0   7  13      667.28      726.38       15.11 o   0.4166E-03
   1   7  13      498.19      524.90       13.04 o   0.6742E-03
   2   7  13        1.32        1.25        2.74 o   0.1073E+00
   3   7  13      601.59      601.84       14.63 o   0.5409E-03
   4   7  13      392.68      398.84       10.02 o   0.1043E-02
   5   7  13      293.63      262.16        8.84 o   0.1770E-02
  -8   8  13       -7.05        0.97        3.30 o   0.7340E-01
  -7   8  13       34.19       32.58        3.99 o   0.1911E-01
  -6   8  13        9.93        7.37        3.54 o   0.4584E-01
  -5   8  13       36.10       36.39        4.96 o   0.1490E-01
  -4   8  13      668.15      681.18       19.07 o   0.4176E-03
  -3   8  13      258.84      286.57       10.50 o   0.1612E-02
  -2   8  13     1406.77     1488.90       23.09 o   0.1219E-03
  -1   8  13       11.82       15.20        3.12 o   0.3885E-01
   0   8  13       96.38      108.11        5.95 o   0.5721E-02
   1   8  13       29.78       25.27        4.83 o   0.1885E-01
   2   8  13      151.35      155.26        6.72 o   0.3619E-02
   3   8  13      214.72      198.08        9.46 o   0.2388E-02
   4   8  13       63.29       62.17        3.81 o   0.1086E-01
   5   8  13      425.10      397.18       17.14 o   0.8404E-03
  -7   9  13      251.91      223.21       10.13 o   0.2004E-02
  -6   9  13       88.82      106.41        7.64 o   0.5246E-02
  -5   9  13      159.56      167.29       10.31 o   0.2844E-02
  -4   9  13      296.93      289.65       11.24 o   0.1482E-02
  -3   9  13      289.72      264.27       14.42 o   0.1425E-02
  -2   9  13      535.59      539.45       16.08 o   0.6107E-03
  -1   9  13       97.29       97.83        6.34 o   0.5885E-02
   0   9  13      137.97      139.26        8.23 o   0.3761E-02
   1   9  13      106.20       96.18        5.39 o   0.6224E-02
   2   9  13       50.08       49.21        4.94 o   0.1211E-01
   3   9  13      876.99      814.90       14.00 o   0.3293E-03
   4   9  13       13.07        9.66        3.94 o   0.3814E-01
  -5  10  13       12.35        5.40        5.25 o   0.2872E-01
  -4  10  13       54.42       44.81        9.09 o   0.7228E-02
  -3  10  13      193.39      180.18       10.76 o   0.2463E-02
  -2  10  13        3.89       10.82        4.73 o   0.3303E-01
  -1  10  13       10.76        6.19        3.37 o   0.5170E-01
   0  10  13      632.96      576.35       12.24 o   0.5702E-03
   1  10  13      168.55      175.84        5.54 o   0.3344E-02
   2  10  13      353.10      353.01        9.24 o   0.1258E-02
 -10   0  14     1697.60     1539.94       30.65 o   0.1029E-03
  -9   0  14      478.68      490.48       19.55 o   0.6476E-03
  -8   0  14       10.40        3.97        5.21 o   0.3149E-01
  -7   0  14       70.48       78.27        7.29 o   0.6678E-02
  -6   0  14      270.45      345.44       12.90 o   0.1251E-02
  -5   0  14       -0.22        1.84        3.22 o   0.2329E-02
  -4   0  14     6978.19     7191.25       79.03 o   0.6228E-05
  -3   0  14        1.18        4.75        6.35 o   0.3370E-02
  -2   0  14      345.92      391.18       27.54 o   0.6372E-03
  -1   0  14     3840.74     3612.65       84.19 o   0.1963E-04
   0   0  14     1116.27     1102.04       46.40 o   0.1445E-03
   1   0  14      730.71      741.22       26.36 o   0.3316E-03
   2   0  14      145.58      139.28        8.49 o   0.3623E-02
   3   0  14      993.23      981.83       28.58 o   0.2142E-03
   4   0  14      110.08      101.11       10.22 o   0.4017E-02
   5   0  14      588.81      608.94       21.00 o   0.4701E-03
   6   0  14       28.73       22.21        5.01 o   0.1921E-01
   7   0  14        0.16        0.77        4.41 o   0.6615E-03
 -10   1  14      100.58      111.56        6.85 o   0.5355E-02
  -9   1  14        4.32        4.94        3.01 o   0.7159E-01
  -8   1  14        9.61        5.21        3.82 o   0.4796E-01
  -7   1  14       56.45       50.17        5.10 o   0.1122E-01
  -6   1  14        7.50        4.71        2.60 o   0.7535E-01
  -5   1  14       79.51       87.15        4.73 o   0.7759E-02
  -4   1  14     1553.82     1571.60       30.35 o   0.1021E-03
  -3   1  14        5.00        0.75        3.88 o   0.5871E-01
  -2   1  14      434.97      451.58       21.44 o   0.6600E-03
  -1   1  14      380.09      361.19       19.85 o   0.8461E-03
   0   1  14       13.15        0.47        5.91 o   0.2475E-01
   1   1  14       46.27       52.36        5.38 o   0.1117E-01
   2   1  14       50.60       47.47        3.97 o   0.1334E-01
   3   1  14       30.55       25.39        4.50 o   0.1988E-01
   4   1  14      186.15      181.78        8.94 o   0.2680E-02
   5   1  14       -1.94        2.14        2.97 o   0.9199E-01
   6   1  14      176.21      187.62        7.65 o   0.2888E-02
   7   1  14      173.85      176.33        7.58 o   0.3026E-02
 -10   2  14      437.98      408.78       12.60 o   0.9275E-03
  -9   2  14      143.60      146.23        6.70 o   0.3911E-02
  -8   2  14     1682.83     1754.03       26.55 o   0.9094E-04
  -7   2  14       38.75       31.49        4.84 o   0.1656E-01
  -6   2  14      782.92      821.40       19.26 o   0.3211E-03
  -5   2  14      292.06      315.03        8.63 o   0.1487E-02
  -4   2  14       41.44       51.24        6.66 o   0.1023E-01
  -3   2  14     1049.76     1164.54       31.66 o   0.1711E-03
  -2   2  14       15.14       19.03        5.35 o   0.2154E-01
  -1   2  14       11.06        7.41        6.05 o   0.2296E-01
   0   2  14     2744.94     2714.70       50.84 o   0.3678E-04
   1   2  14      530.80      507.43       13.69 o   0.6680E-03
   2   2  14      412.31      441.93       12.60 o   0.8831E-03
   3   2  14      381.82      391.75       12.09 o   0.1025E-02
   4   2  14       59.03       56.39        6.26 o   0.9385E-02
   5   2  14      455.61      404.19       15.10 o   0.8503E-03
   6   2  14       73.07       72.27        6.01 o   0.8058E-02
   7   2  14       28.87       18.26        4.13 o   0.2484E-01
 -10   3  14       43.75       39.13        4.17 o   0.1562E-01
  -9   3  14      376.97      374.51       13.28 o   0.1031E-02
  -8   3  14      468.16      484.88       12.55 o   0.7518E-03
  -7   3  14      865.28      891.29       17.33 o   0.2898E-03
  -6   3  14      430.29      428.88       12.62 o   0.8744E-03
  -5   3  14       31.24       27.45        4.67 o   0.1874E-01
  -4   3  14      135.35      154.55        8.03 o   0.3562E-02
  -3   3  14      631.01      650.13       24.61 o   0.4057E-03
  -2   3  14      315.91      365.71       17.72 o   0.9638E-03
  -1   3  14     1023.54     1076.39       30.92 o   0.1862E-03
   0   3  14       52.01       51.46        5.48 o   0.1127E-01
   1   3  14      888.19      959.93       16.06 o   0.2653E-03
   2   3  14      828.86      857.43       15.94 o   0.3125E-03
   3   3  14      275.69      270.78        8.37 o   0.1755E-02
   4   3  14       -0.23        0.94        2.63 o   0.5195E-02
   5   3  14        2.54        2.79        4.02 o   0.5322E-01
   6   3  14       31.46       22.35        5.44 o   0.1785E-01
   7   3  14      265.31      244.65       14.82 o   0.1520E-02
 -10   4  14      493.59      412.09       11.62 o   0.8898E-03
  -9   4  14       76.08       71.14        6.12 o   0.8101E-02
  -8   4  14       34.17       30.74        4.16 o   0.1861E-01
  -7   4  14      703.99      703.41       20.41 o   0.3893E-03
  -6   4  14       79.88       94.28        6.60 o   0.6337E-02
  -5   4  14      295.46      316.87       11.82 o   0.1356E-02
  -4   4  14     1612.22     1727.49       31.35 o   0.9152E-04
  -3   4  14      981.62     1012.86       18.83 o   0.2301E-03
  -2   4  14      920.41      946.86       16.59 o   0.2604E-03
  -1   4  14      138.13      174.43        6.03 o   0.3542E-02
   0   4  14      585.77      636.62       14.46 o   0.5063E-03
   1   4  14       -4.46        1.68        3.26 o   0.7750E-01
   2   4  14      635.81      654.23       11.25 o   0.4975E-03
   3   4  14      865.59      825.76       14.94 o   0.3168E-03
   4   4  14      341.57      338.61       13.26 o   0.1163E-02
   5   4  14      309.44      306.82       14.97 o   0.1219E-02
   6   4  14      129.58      115.34        7.47 o   0.4446E-02
  -9   5  14       70.12       66.28        5.49 o   0.8947E-02
  -8   5  14      658.79      594.86       17.40 o   0.5006E-03
  -7   5  14     1030.29     1029.32       23.63 o   0.2151E-03
  -6   5  14       40.84       28.10        5.44 o   0.1488E-01
  -5   5  14      616.06      680.78       16.60 o   0.4572E-03
  -4   5  14      612.58      692.91       14.82 o   0.4591E-03
  -3   5  14       56.43       79.49        5.11 o   0.8902E-02
  -2   5  14      220.57      210.22        9.21 o   0.2268E-02
  -1   5  14      214.86      225.91        7.54 o   0.2370E-02
   0   5  14       35.90       47.53        4.09 o   0.1502E-01
   1   5  14       18.47       15.99        3.02 o   0.3634E-01
   2   5  14     1363.46     1443.58       21.19 o   0.1290E-03
   3   5  14      461.97      474.85       12.05 o   0.8001E-03
   4   5  14        2.45        0.78        2.10 o   0.1727E+00
   5   5  14       54.38       59.07        5.37 o   0.1008E-01
   6   5  14      470.47      424.54       14.98 o   0.8153E-03
  -9   6  14     1191.29      991.76       15.36 o   0.2221E-03
  -8   6  14      205.97      221.55        9.42 o   0.2219E-02
  -7   6  14        1.82        1.24        2.85 o   0.1020E+00
  -6   6  14       46.16       34.30        5.16 o   0.1453E-01
  -5   6  14      822.11      801.26       18.77 o   0.3295E-03
  -4   6  14       10.14       12.17        3.24 o   0.4628E-01
  -3   6  14        4.26        4.16        3.20 o   0.7346E-01
  -2   6  14      403.12      442.71       12.19 o   0.9095E-03
  -1   6  14       90.52      105.94        5.10 o   0.6230E-02
   0   6  14       17.85       19.07        3.81 o   0.2912E-01
   1   6  14      321.73      309.33       10.63 o   0.1394E-02
   2   6  14        3.64        4.60        2.66 o   0.9433E-01
   3   6  14      100.50      108.45        6.47 o   0.5562E-02
   4   6  14      357.92      352.34       10.73 o   0.1199E-02
   5   6  14      166.25      166.78        7.78 o   0.3284E-02
  -8   7  14        1.14        0.13        2.18 o   0.1894E+00
  -7   7  14      285.13      271.85        9.50 o   0.1701E-02
  -6   7  14      126.82      137.48        6.43 o   0.4333E-02
  -5   7  14       12.17        7.99        3.61 o   0.4470E-01
  -4   7  14       37.59       22.48        4.74 o   0.1883E-01
  -3   7  14      122.30      117.88        7.66 o   0.4528E-02
  -2   7  14       62.23       83.67        5.05 o   0.8113E-02
  -1   7  14      133.00      150.97        6.23 o   0.3954E-02
   0   7  14      104.85      113.69        6.14 o   0.5390E-02
   1   7  14      232.68      233.80        8.82 o   0.2101E-02
   2   7  14      196.82      197.57        7.94 o   0.2616E-02
   3   7  14      464.43      492.67       14.11 o   0.7318E-03
   4   7  14        0.01        0.02        9.40 o   0.3199E-04
   5   7  14       52.86       52.31        4.77 o   0.1170E-01
  -7   8  14       68.98       63.47        5.13 o   0.9631E-02
  -6   8  14      209.68      202.39       11.59 o   0.2131E-02
  -5   8  14     1089.85     1000.39       26.67 o   0.2082E-03
  -4   8  14        0.41        2.25        2.29 o   0.8898E-02
  -3   8  14      292.76      309.50       10.40 o   0.1471E-02
  -2   8  14      280.46      299.78        9.10 o   0.1564E-02
  -1   8  14      176.34      178.47        7.43 o   0.3082E-02
   0   8  14      222.13      214.51        9.11 o   0.2261E-02
   1   8  14        3.32        7.68        2.98 o   0.7394E-01
   2   8  14      570.86      561.05       15.23 o   0.5965E-03
   3   8  14       42.25       45.07        4.46 o   0.1421E-01
   4   8  14      263.30      231.16        8.39 o   0.2029E-02
  -6   9  14       15.00       15.32        3.80 o   0.3270E-01
  -5   9  14      744.45      673.88       15.44 o   0.4291E-03
  -4   9  14        0.43        0.09        1.91 o   0.1868E-01
  -3   9  14        5.13        7.30        2.35 o   0.7713E-01
  -2   9  14       24.91       32.73        3.12 o   0.2339E-01
  -1   9  14      126.05      128.00        7.55 o   0.4271E-02
   0   9  14      149.55      137.03        5.97 o   0.4242E-02
   1   9  14      161.03      161.27        5.98 o   0.3609E-02
   2   9  14       10.69        6.33        2.30 o   0.7982E-01
   3   9  14        0.79        0.16        1.12 o   0.1601E+00
  -4  10  14      288.42      267.57       10.82 o   0.1636E-02
  -3  10  14      261.81      259.22       14.83 o   0.1463E-02
  -2  10  14      210.32      198.92       13.70 o   0.1954E-02
  -1  10  14      308.85      311.59        7.88 o   0.1526E-02
   0  10  14      279.12      275.15        8.55 o   0.1754E-02
 -10   1  15      189.23      180.64        7.87 o   0.2888E-02
  -9   1  15      515.80      526.06       13.47 o   0.6642E-03
  -8   1  15      158.14      175.31        8.52 o   0.2997E-02
  -7   1  15      645.34      666.43       16.88 o   0.4518E-03
  -6   1  15     1275.93     1326.59       21.41 o   0.1479E-03
  -5   1  15        6.15        0.74        2.88 o   0.9157E-01
  -4   1  15      102.27      111.85        5.68 o   0.5622E-02
  -3   1  15      336.00      380.89        9.48 o   0.1164E-02
  -2   1  15        7.15        5.74        3.15 o   0.6003E-01
  -1   1  15      534.06      576.90       18.91 o   0.5365E-03
   0   1  15     2712.25     2730.53       27.88 o   0.3986E-04
   1   1  15      113.77      118.10        6.62 o   0.4867E-02
   2   1  15      188.94      190.29        7.71 o   0.2772E-02
   3   1  15       84.98       88.89        7.31 o   0.6123E-02
   4   1  15      238.92      240.63       11.40 o   0.1847E-02
   5   1  15      101.38      101.10        6.10 o   0.5817E-02
   6   1  15      523.92      462.66       11.41 o   0.7833E-03
 -10   2  15      110.35      107.05        7.50 o   0.4956E-02
  -9   2  15        6.09       11.95        3.69 o   0.4179E-01
  -8   2  15       19.19       20.71        4.03 o   0.2668E-01
  -7   2  15      713.99      735.19       20.80 o   0.3698E-03
  -6   2  15      122.18      132.96        8.14 o   0.4016E-02
  -5   2  15      292.47      311.16       10.40 o   0.1430E-02
  -4   2  15       38.30       41.35        3.72 o   0.1633E-01
  -3   2  15     2501.06     2637.30       26.82 o   0.4359E-04
  -2   2  15      643.19      672.38       12.64 o   0.4677E-03
  -1   2  15        8.04       10.86        3.04 o   0.5196E-01
   0   2  15       14.64        2.84        3.11 o   0.6036E-01
   1   2  15      135.74      128.43        7.22 o   0.4177E-02
   2   2  15      473.01      473.11       12.02 o   0.7618E-03
   3   2  15        5.82        5.46        3.24 o   0.6396E-01
   4   2  15      147.97      139.39        9.12 o   0.3423E-02
   5   2  15      382.87      353.91       12.97 o   0.1067E-02
   6   2  15       55.64       50.78        6.14 o   0.9975E-02
 -10   3  15      140.43      117.28       11.34 o   0.3357E-02
  -9   3  15      349.66      318.78       10.09 o   0.1341E-02
  -8   3  15        3.98        3.93        4.21 o   0.4763E-01
  -7   3  15       63.08       54.22        6.50 o   0.9097E-02
  -6   3  15      992.49     1062.62       23.93 o   0.2127E-03
  -5   3  15     1482.28     1585.13       25.76 o   0.1074E-03
  -4   3  15       72.12       64.64        6.07 o   0.8295E-02
  -3   3  15     1051.84     1138.13       17.81 o   0.1979E-03
  -2   3  15       74.89       86.54        4.61 o   0.8088E-02
  -1   3  15     2392.86     2421.25       26.29 o   0.4968E-04
   0   3  15      595.16      609.51       14.44 o   0.5193E-03
   1   3  15       44.27       53.37        3.73 o   0.1380E-01
   2   3  15       20.42       18.80        3.13 o   0.3310E-01
   3   3  15      266.93      247.91       12.17 o   0.1671E-02
   4   3  15      189.53      199.12        8.45 o   0.2584E-02
   5   3  15       50.98       54.64        6.71 o   0.9199E-02
   6   3  15      375.14      340.25       13.52 o   0.1132E-02
  -9   4  15      121.97      124.89        8.73 o   0.3995E-02
  -8   4  15      105.04       95.63        6.28 o   0.5891E-02
  -7   4  15       58.17       54.96        5.37 o   0.1062E-01
  -6   4  15      679.84      675.03       19.78 o   0.4194E-03
  -5   4  15      321.98      329.23       13.98 o   0.1205E-02
  -4   4  15      877.94      927.11       20.03 o   0.2649E-03
  -3   4  15       -2.26        4.53        3.18 o   0.7577E-01
  -2   4  15      105.60      109.69        5.93 o   0.5489E-02
  -1   4  15     1427.66     1460.54       18.71 o   0.1259E-03
   0   4  15      646.64      642.53       16.98 o   0.4611E-03
   1   4  15        8.45       11.88        2.47 o   0.5554E-01
   2   4  15      182.83      168.96        7.18 o   0.3092E-02
   3   4  15      848.02      838.47       15.63 o   0.3204E-03
   4   4  15       82.52       97.16        6.61 o   0.6252E-02
   5   4  15      142.84      155.25        9.82 o   0.3187E-02
   6   4  15       62.04       65.60        5.69 o   0.9223E-02
  -9   5  15       63.40       54.24        5.96 o   0.9954E-02
  -8   5  15      130.74      120.88        6.45 o   0.4774E-02
  -7   5  15      656.37      638.80       15.43 o   0.4859E-03
  -6   5  15      234.81      240.98       10.00 o   0.1938E-02
  -5   5  15       12.70        6.86        4.34 o   0.3694E-01
  -4   5  15       26.85       26.53        5.03 o   0.1809E-01
  -3   5  15      135.97      134.54        8.22 o   0.3842E-02
  -2   5  15     1955.23     1988.65       21.75 o   0.7284E-04
  -1   5  15       57.90       62.06        4.25 o   0.1072E-01
   0   5  15      977.04      998.56       20.21 o   0.2351E-03
   1   5  15      248.68      243.62        8.37 o   0.2050E-02
   2   5  15      715.24      697.38       14.82 o   0.4230E-03
   3   5  15       11.91       15.47        2.61 o   0.4382E-01
   4   5  15        8.56        7.80        3.01 o   0.5950E-01
   5   5  15      737.60      662.15       18.93 o   0.4202E-03
  -8   6  15      235.79      191.95        7.86 o   0.2576E-02
  -7   6  15      251.28      245.31        8.16 o   0.2008E-02
  -6   6  15       30.20       31.73        3.74 o   0.2011E-01
  -5   6  15        3.38        5.81        2.91 o   0.7378E-01
  -4   6  15        4.31        2.17        3.18 o   0.8001E-01
  -3   6  15      147.08      172.17        9.62 o   0.2958E-02
  -2   6  15     2024.98     2090.94       23.33 o   0.6643E-04
  -1   6  15       85.24       87.39        5.85 o   0.6871E-02
   0   6  15       -0.99        2.27        1.63 o   0.3412E-01
   1   6  15       12.65        9.36        3.02 o   0.4898E-01
   2   6  15      114.80      133.18        6.86 o   0.4479E-02
   3   6  15        6.99        7.00        2.75 o   0.7246E-01
   4   6  15      187.41      154.94        7.85 o   0.3192E-02
   5   6  15       23.56       27.40        5.44 o   0.1725E-01
  -7   7  15      164.20      142.15        6.58 o   0.3806E-02
  -6   7  15      186.77      172.11        7.96 o   0.3014E-02
  -5   7  15      686.28      672.57       15.63 o   0.4465E-03
  -4   7  15        8.20       11.36        3.14 o   0.4957E-01
  -3   7  15        1.86        0.67        2.77 o   0.1173E+00
  -2   7  15      117.11      109.48        5.81 o   0.5386E-02
  -1   7  15      137.30      133.51        7.55 o   0.4054E-02
   0   7  15      162.44      162.80        7.32 o   0.3351E-02
   1   7  15     2189.91     2155.03       24.44 o   0.6185E-04
   2   7  15       71.28       73.20        6.11 o   0.7976E-02
   3   7  15      269.09      244.44        9.88 o   0.1855E-02
   4   7  15       52.87       51.47        3.58 o   0.1371E-01
  -7   8  15       -2.46        0.41        3.67 o   0.6885E-01
  -6   8  15       19.59       17.03        3.20 o   0.3319E-01
  -5   8  15       -1.08        2.25        2.63 o   0.6883E-01
  -4   8  15      727.13      713.33       13.16 o   0.4204E-03
  -3   8  15      298.64      298.16        8.81 o   0.1549E-02
  -2   8  15     1132.76     1112.18       18.94 o   0.1960E-03
  -1   8  15       22.96       20.41        3.69 o   0.2735E-01
   0   8  15      327.35      309.60       10.34 o   0.1405E-02
   1   8  15       94.91       95.68        5.67 o   0.6417E-02
   2   8  15       17.96       18.30        3.31 o   0.3445E-01
   3   8  15       40.66       37.35        3.80 o   0.1741E-01
  -5   9  15      554.38      476.55       11.75 o   0.7396E-03
  -4   9  15      366.44      312.09        7.92 o   0.1438E-02
  -3   9  15       88.85       94.10        4.39 o   0.7126E-02
  -2   9  15      346.81      338.79        9.26 o   0.1295E-02
  -1   9  15      467.64      454.40       12.48 o   0.8248E-03
   0   9  15      546.45      525.57       11.33 o   0.6800E-03
   1   9  15       93.87       95.18        5.51 o   0.6466E-02
  -9   0  16      268.55      286.50       13.04 o   0.1454E-02
  -8   0  16       23.32       33.63        5.54 o   0.1596E-01
  -7   0  16      185.52      179.26       12.85 o   0.2233E-02
  -6   0  16     1306.92     1417.95       48.47 o   0.1095E-03
  -5   0  16       39.27       36.35        6.86 o   0.1110E-01
  -4   0  16       56.05       41.55        7.43 o   0.8960E-02
  -3   0  16     2047.26     2195.74       45.26 o   0.5711E-04
  -2   0  16      183.58      193.34       14.20 o   0.1966E-02
  -1   0  16       44.60       39.28        7.10 o   0.1007E-01
   0   0  16      276.62      275.42       16.76 o   0.1265E-02
   1   0  16       66.19       71.61        6.60 o   0.7998E-02
   2   0  16       -0.16        0.47        3.87 o   0.1119E-02
   3   0  16     2232.58     2119.30       58.84 o   0.5216E-04
   4   0  16      101.72       99.05        8.76 o   0.4679E-02
   5   0  16       -0.54        4.78        2.40 o   0.7378E-02
   6   0  16       11.78       23.43        3.07 o   0.3064E-01
  -9   1  16      151.55      148.78        8.14 o   0.3493E-02
  -8   1  16      244.49      259.89        9.75 o   0.1871E-02
  -7   1  16       27.62       28.61        5.10 o   0.1756E-01
  -6   1  16      934.72     1045.28       29.21 o   0.2092E-03
  -5   1  16       17.20       20.78        3.23 o   0.3149E-01
  -4   1  16       51.76       52.02        4.07 o   0.1263E-01
  -3   1  16       60.56       65.09        4.64 o   0.1007E-01
  -2   1  16      596.90      671.91       17.53 o   0.4583E-03
  -1   1  16      455.40      471.88       15.05 o   0.7373E-03
   0   1  16      222.96      231.67        8.43 o   0.2115E-02
   1   1  16      685.47      714.43       14.35 o   0.4153E-03
   2   1  16      649.02      694.94       19.09 o   0.4162E-03
   3   1  16      449.02      454.11       15.14 o   0.7793E-03
   4   1  16       80.24       92.50        6.48 o   0.6455E-02
   5   1  16       18.50       11.72        3.36 o   0.3854E-01
   6   1  16       -0.33        1.11        1.62 o   0.3565E-01
  -9   2  16       92.59       87.69        6.22 o   0.6613E-02
  -8   2  16       13.77        7.44        4.69 o   0.3086E-01
  -7   2  16        2.98        1.50        4.41 o   0.4744E-01
  -6   2  16      844.57      820.28       27.39 o   0.2772E-03
  -5   2  16       42.07       39.59        5.07 o   0.1367E-01
  -4   2  16       32.42       35.18        3.52 o   0.1981E-01
  -3   2  16      534.38      579.15       11.67 o   0.5998E-03
  -2   2  16        0.86        0.37        1.51 o   0.4750E-01
  -1   2  16      106.17      108.37        6.48 o   0.5398E-02
   0   2  16     1080.94     1082.49       19.30 o   0.2069E-03
   1   2  16      104.45      104.33        8.23 o   0.4860E-02
   2   2  16      386.79      377.33       14.75 o   0.9455E-03
   3   2  16      796.84      789.39       17.28 o   0.3424E-03
   4   2  16       45.29       42.08        5.29 o   0.1321E-01
   5   2  16       64.58       58.90        5.08 o   0.9975E-02
   6   2  16       99.68       89.38        6.53 o   0.6142E-02
  -9   3  16      209.05      193.22       10.58 o   0.2328E-02
  -8   3  16       13.12       14.37        4.53 o   0.2924E-01
  -7   3  16       33.96       40.03        4.76 o   0.1504E-01
  -6   3  16      126.76      159.67        8.97 o   0.3429E-02
  -5   3  16      -10.75        2.09        4.22 o   0.4472E-01
  -4   3  16      546.83      605.58       14.04 o   0.5572E-03
  -3   3  16      832.35      855.45       14.58 o   0.3160E-03
  -2   3  16      189.76      204.34        7.15 o   0.2678E-02
  -1   3  16      336.21      378.19       12.54 o   0.1092E-02
   0   3  16      768.86      807.77       18.41 o   0.3376E-03
   1   3  16       28.44       20.69        4.34 o   0.2341E-01
   2   3  16     1037.43     1030.51       23.34 o   0.2144E-03
   3   3  16       52.90       64.92        5.59 o   0.9489E-02
   4   3  16      141.43      124.77        8.06 o   0.4038E-02
   5   3  16       14.12       13.36        4.19 o   0.3217E-01
  -9   4  16      337.58      288.41       18.17 o   0.1106E-02
  -8   4  16      301.71      280.56       13.95 o   0.1382E-02
  -7   4  16       29.80       29.98        4.40 o   0.1913E-01
  -6   4  16      397.36      389.31       14.64 o   0.9597E-03
  -5   4  16      142.84      135.43        8.18 o   0.3772E-02
  -4   4  16     1492.37     1517.13       29.20 o   0.1111E-03
  -3   4  16     1915.25     1957.47       25.34 o   0.7409E-04
  -2   4  16       79.80       79.33        5.12 o   0.7794E-02
  -1   4  16      111.21      129.00        6.49 o   0.4771E-02
   0   4  16      122.82      125.89        8.79 o   0.4025E-02
   1   4  16      847.05      867.79       21.08 o   0.2851E-03
   2   4  16      455.18      467.15       13.00 o   0.7814E-03
   3   4  16      141.24      135.89        7.09 o   0.4017E-02
   4   4  16      109.49      104.22        6.78 o   0.5382E-02
   5   4  16       25.82       26.23        4.50 o   0.2020E-01
  -8   5  16       11.28       14.15        2.20 o   0.5179E-01
  -7   5  16      210.91      188.66        7.51 o   0.2661E-02
  -6   5  16      311.50      329.77       10.95 o   0.1333E-02
  -5   5  16      222.96      224.59       11.51 o   0.1967E-02
  -4   5  16      161.32      154.17        9.99 o   0.3001E-02
  -3   5  16      303.27      305.11       11.55 o   0.1407E-02
  -2   5  16      202.92      224.78        7.68 o   0.2408E-02
  -1   5  16      147.10      147.94        8.13 o   0.3535E-02
   0   5  16      777.54      837.75       17.57 o   0.3263E-03
   1   5  16      105.38      114.06        5.97 o   0.5416E-02
   2   5  16       36.26       33.75        3.41 o   0.1952E-01
   3   5  16       64.51       55.59        4.65 o   0.1097E-01
   4   5  16       33.35       36.68        5.34 o   0.1483E-01
   5   5  16       19.90       15.48        5.48 o   0.2092E-01
  -8   6  16       32.20       26.49        3.60 o   0.2302E-01
  -7   6  16      648.82      558.82       11.59 o   0.5903E-03
  -6   6  16       56.39       56.68        4.84 o   0.1123E-01
  -5   6  16      326.79      337.60       13.00 o   0.1197E-02
  -4   6  16       82.78       84.36        7.27 o   0.6335E-02
  -3   6  16      237.15      249.18        8.75 o   0.1991E-02
  -2   6  16      408.79      454.81       10.41 o   0.9044E-03
  -1   6  16       -6.71        1.68        2.97 o   0.8599E-01
   0   6  16       48.14       47.65        4.47 o   0.1319E-01
   1   6  16      113.46      106.07        5.85 o   0.5624E-02
   2   6  16      331.80      331.26       10.24 o   0.1321E-02
   3   6  16      222.42      194.99        8.68 o   0.2451E-02
   4   6  16      273.83      250.09       15.29 o   0.1445E-02
  -7   7  16        5.98        5.67        3.76 o   0.4963E-01
  -6   7  16       79.13       57.20        4.83 o   0.1012E-01
  -5   7  16       42.64       32.95        3.82 o   0.1880E-01
  -4   7  16       74.01       95.86        4.39 o   0.7206E-02
  -3   7  16       93.41       90.75        5.42 o   0.6669E-02
  -2   7  16       82.48       91.47        6.62 o   0.6488E-02
  -1   7  16      121.24      128.07        6.10 o   0.4736E-02
   0   7  16       42.68       44.58        3.91 o   0.1458E-01
   1   7  16       13.71       18.38        3.07 o   0.3514E-01
   2   7  16      273.76      271.17        9.79 o   0.1688E-02
   3   7  16        1.12        0.50        2.71 o   0.9172E-01
  -6   8  16        2.18        0.69        2.17 o   0.1658E+00
  -5   8  16      419.38      382.56        8.36 o   0.1092E-02
  -4   8  16      162.88      173.33        5.84 o   0.3419E-02
  -3   8  16      153.67      158.18        6.66 o   0.3634E-02
  -2   8  16      679.65      601.00       13.65 o   0.5213E-03
  -1   8  16      103.58       93.54        5.69 o   0.6289E-02
   0   8  16      172.91      167.05        6.91 o   0.3388E-02
   1   8  16        5.76        1.26        2.51 o   0.1147E+00
   2   8  16      233.57      224.22        7.69 o   0.2284E-02
  -3   9  16       12.77       16.10        4.61 o   0.2711E-01
  -2   9  16      273.22      264.64        8.40 o   0.1818E-02
  -1   9  16      187.41      181.78        6.13 o   0.3067E-02
   0   9  16       77.44       83.52        5.49 o   0.7424E-02
  -9   1  17      686.22      623.75       18.62 o   0.4593E-03
  -8   1  17      430.00      411.19       17.28 o   0.8244E-03
  -7   1  17      239.02      245.06       14.04 o   0.1620E-02
  -6   1  17      409.89      386.66       18.87 o   0.8264E-03
  -5   1  17      751.08      755.82       17.59 o   0.3658E-03
  -4   1  17        4.48        1.11        2.94 o   0.9227E-01
  -3   1  17     1013.01     1066.36       17.47 o   0.2194E-03
  -2   1  17     1017.60     1070.91       21.90 o   0.2109E-03
  -1   1  17      435.62      465.07       14.02 o   0.7916E-03
   0   1  17      752.50      750.52       20.50 o   0.3554E-03
   1   1  17      158.00      161.13        8.38 o   0.3215E-02
   2   1  17       52.09       59.37        6.01 o   0.9523E-02
   3   1  17        9.24       10.08        4.60 o   0.3235E-01
   4   1  17      424.19      383.39       12.66 o   0.1008E-02
   5   1  17        2.19        0.71        2.08 o   0.1748E+00
  -9   2  17       41.04       37.83        4.87 o   0.1532E-01
  -8   2  17      123.06      120.33        9.55 o   0.3884E-02
  -7   2  17       64.43       78.36        8.07 o   0.6319E-02
  -6   2  17      167.00      156.37       12.40 o   0.2496E-02
  -5   2  17       28.42       24.59        4.07 o   0.2211E-01
  -4   2  17       16.55       12.76        3.48 o   0.3664E-01
  -3   2  17      700.47      731.02       16.95 o   0.3926E-03
  -2   2  17      230.14      259.55       10.22 o   0.1844E-02
  -1   2  17       44.46       46.28        5.23 o   0.1239E-01
   0   2  17       68.09       61.25        5.66 o   0.8959E-02
   1   2  17      629.66      625.81       18.50 o   0.4692E-03
   2   2  17      228.04      243.64       11.10 o   0.1913E-02
   3   2  17       42.37       43.17        4.29 o   0.1458E-01
   4   2  17       -1.78        0.55        2.87 o   0.1087E+00
   5   2  17      117.36      122.30        5.80 o   0.4952E-02
  -9   3  17      838.00      681.24       18.41 o   0.3842E-03
  -8   3  17      158.27      146.70       10.05 o   0.3141E-02
  -7   3  17       53.76       54.25        7.14 o   0.8760E-02
  -6   3  17      449.01      461.51       15.00 o   0.7716E-03
  -5   3  17       78.46       82.56        6.08 o   0.7149E-02
  -4   3  17        4.33        3.90        2.70 o   0.8934E-01
  -3   3  17      511.96      545.40       13.09 o   0.6555E-03
  -2   3  17      150.19      148.38        8.19 o   0.3537E-02
  -1   3  17     1135.68     1133.06       25.05 o   0.1817E-03
   0   3  17       64.27       69.91        6.42 o   0.8076E-02
   1   3  17      166.16      160.20        9.72 o   0.2989E-02
   2   3  17       24.33       20.12        4.81 o   0.2111E-01
   3   3  17      235.83      242.07        8.71 o   0.2056E-02
   4   3  17      967.17      847.42       17.36 o   0.2893E-03
   5   3  17       56.70       45.60        4.97 o   0.1217E-01
  -8   4  17      186.87      173.03        8.22 o   0.2958E-02
  -7   4  17      467.50      414.34       12.06 o   0.9048E-03
  -6   4  17      650.19      650.80       15.18 o   0.4806E-03
  -5   4  17      413.26      432.51       14.86 o   0.8499E-03
  -4   4  17      253.51      277.13       10.31 o   0.1686E-02
  -3   4  17       40.71       31.45        4.24 o   0.1837E-01
  -2   4  17       17.79       10.85        3.72 o   0.3766E-01
  -1   4  17      101.29      110.12        9.83 o   0.4164E-02
   0   4  17      223.09      266.01        8.48 o   0.1938E-02
   1   4  17       13.95       16.63        3.39 o   0.3592E-01
   2   4  17       71.42       81.54        5.12 o   0.7744E-02
   3   4  17      589.97      542.59       12.66 o   0.6191E-03
   4   4  17      474.41      427.41       14.41 o   0.8312E-03
  -8   5  17      405.11      338.80       12.91 o   0.1110E-02
  -7   5  17      697.70      615.21       13.58 o   0.4901E-03
  -6   5  17       62.42       54.71        5.11 o   0.1082E-01
  -5   5  17        0.72        0.98        2.05 o   0.1401E-01
  -4   5  17      296.54      306.95       10.89 o   0.1458E-02
  -3   5  17      132.23      131.25        7.56 o   0.4092E-02
  -2   5  17     1316.70     1294.97       22.42 o   0.1490E-03
  -1   5  17       96.50      107.11        6.23 o   0.5632E-02
   0   5  17      730.57      747.27       12.97 o   0.3962E-03
   1   5  17       41.72       39.12        3.88 o   0.1699E-01
   2   5  17       75.81       69.83        4.43 o   0.9123E-02
   3   5  17      184.50      178.10        7.81 o   0.3014E-02
   4   5  17       13.97       16.01        4.75 o   0.2578E-01
  -7   6  17      295.15      265.63        7.96 o   0.1752E-02
  -6   6  17      469.75      447.31       11.42 o   0.8336E-03
  -5   6  17       57.05       58.19        4.85 o   0.1066E-01
  -4   6  17      247.30      228.66        9.39 o   0.2025E-02
  -3   6  17      489.15      470.97       11.58 o   0.7905E-03
  -2   6  17      149.59      147.55        7.37 o   0.3693E-02
  -1   6  17        9.24        9.00        2.82 o   0.5682E-01
   0   6  17       12.21        6.27        2.45 o   0.6923E-01
   1   6  17       97.67       92.02        4.98 o   0.7117E-02
   2   6  17      234.79      216.04        7.68 o   0.2354E-02
   3   6  17      583.32      534.10       14.35 o   0.6046E-03
  -6   7  17       41.35       40.35        3.90 o   0.1678E-01
  -5   7  17      473.50      395.94       10.93 o   0.9473E-03
  -4   7  17      447.93      416.82        9.89 o   0.9463E-03
  -3   7  17      369.92      353.78       11.75 o   0.1148E-02
  -2   7  17      189.05      190.32        8.71 o   0.2686E-02
  -1   7  17      357.72      346.33        8.98 o   0.1294E-02
   0   7  17     1509.70     1419.66       17.44 o   0.1287E-03
   1   7  17      121.26      110.09        6.42 o   0.5121E-02
   2   7  17        5.77        5.86        2.22 o   0.9338E-01
  -4   8  17      152.71      138.51        7.96 o   0.3775E-02
  -3   8  17      155.22      138.03        5.90 o   0.4168E-02
  -2   8  17       -1.26        0.12        1.88 o   0.2393E+00
  -1   8  17        0.09        0.38        3.38 o   0.1916E-02
   0   8  17       49.68       49.34        4.05 o   0.1360E-01
  -9   0  18      121.35      119.66       10.24 o   0.3725E-02
  -8   0  18      722.46      715.47       28.61 o   0.3340E-03
  -7   0  18      114.43      103.74       13.27 o   0.3106E-02
  -6   0  18      572.91      578.84       29.47 o   0.4221E-03
  -5   0  18     1437.73     1418.37       32.95 o   0.1200E-03
  -4   0  18      252.61      308.12       14.44 o   0.1341E-02
  -3   0  18      721.06      701.64       35.27 o   0.2939E-03
  -2   0  18      688.16      669.63       34.52 o   0.3114E-03
  -1   0  18      400.34      403.77       18.39 o   0.8197E-03
   0   0  18       14.33       16.06        4.77 o   0.2548E-01
   1   0  18      357.00      362.42       16.44 o   0.1017E-02
   2   0  18       21.54       12.81        8.07 o   0.1195E-01
   3   0  18      387.99      364.75       21.68 o   0.7903E-03
   4   0  18       -3.65        0.90        5.19 o   0.3493E-01
  -9   1  18        6.79        5.97        3.65 o   0.4996E-01
  -8   1  18       63.83       52.94        5.31 o   0.1032E-01
  -7   1  18       -0.51        0.09        2.11 o   0.1267E-01
  -6   1  18       20.31       35.56        3.51 o   0.2190E-01
  -5   1  18       95.33      109.87        5.76 o   0.5705E-02
  -4   1  18      165.61      173.29        9.75 o   0.2849E-02
  -3   1  18      131.19      146.27       11.25 o   0.2973E-02
  -2   1  18        9.76       11.46        5.24 o   0.2606E-01
  -1   1  18        2.27        4.35        3.39 o   0.6767E-01
   0   1  18       28.16       32.14        4.22 o   0.1923E-01
   1   1  18       12.49       14.51        3.41 o   0.3669E-01
   2   1  18      615.39      622.90       16.68 o   0.4987E-03
   3   1  18       48.48       52.76        6.06 o   0.1058E-01
   4   1  18      241.38      245.25       10.80 o   0.1871E-02
  -8   2  18       98.20       99.94        6.17 o   0.5860E-02
  -7   2  18       16.57       14.46        3.04 o   0.3939E-01
  -6   2  18       23.89       23.14        4.63 o   0.2087E-01
  -5   2  18      865.71      868.57       20.69 o   0.2872E-03
  -4   2  18      368.78      424.55       13.90 o   0.9212E-03
  -3   2  18       81.06       75.90        7.14 o   0.6710E-02
  -2   2  18       49.13       57.90        5.17 o   0.1111E-01
  -1   2  18       46.42       47.69        5.57 o   0.1157E-01
   0   2  18      335.77      334.20       11.47 o   0.1231E-02
   1   2  18     3152.83     2998.53       38.11 o   0.3166E-04
   2   2  18        1.36        1.10        3.41 o   0.5114E-01
   3   2  18       10.76        6.67        3.25 o   0.5200E-01
   4   2  18      214.41      188.66        7.63 o   0.2747E-02
  -8   3  18       14.76       14.26        2.95 o   0.4065E-01
  -7   3  18      125.79      121.76        7.54 o   0.4406E-02
  -6   3  18     1215.99     1096.66       17.22 o   0.1946E-03
  -5   3  18       -0.10        1.58        4.24 o   0.7697E-03
  -4   3  18       13.13       10.21        3.14 o   0.4706E-01
  -3   3  18      114.22      115.94        6.97 o   0.4703E-02
  -2   3  18     1377.49     1358.60       22.78 o   0.1371E-03
  -1   3  18       19.66       18.66        4.11 o   0.2716E-01
   0   3  18     1112.46     1097.99       28.36 o   0.1835E-03
   1   3  18       36.47       30.01        4.86 o   0.1715E-01
   2   3  18       -5.47        0.66        2.86 o   0.9554E-01
   3   3  18       41.77       39.26        3.56 o   0.1672E-01
   4   3  18      188.17      172.11       12.17 o   0.2370E-02
  -8   4  18      295.39      262.18       15.49 o   0.1381E-02
  -7   4  18       11.85        9.61        2.10 o   0.6352E-01
  -6   4  18      230.96      230.32        7.51 o   0.2271E-02
  -5   4  18      253.74      241.63        9.46 o   0.1955E-02
  -4   4  18       74.45       72.82        5.81 o   0.7983E-02
  -3   4  18       55.98       59.17        5.10 o   0.1042E-01
  -2   4  18       60.06       53.12        6.07 o   0.9780E-02
  -1   4  18      243.23      250.95       10.98 o   0.1794E-02
   0   4  18      517.09      530.70       15.13 o   0.6357E-03
   1   4  18      290.10      245.90       11.03 o   0.1717E-02
   2   4  18       39.53       30.22        3.81 o   0.1978E-01
   3   4  18        5.89        6.53        1.93 o   0.1019E+00
  -7   5  18       40.65       33.40        3.15 o   0.2022E-01
  -6   5  18       15.21       12.17        2.88 o   0.4758E-01
  -5   5  18      320.53      298.21       10.05 o   0.1479E-02
  -4   5  18       77.59       82.30        5.63 o   0.7604E-02
  -3   5  18       25.06       25.46        4.65 o   0.1968E-01
  -2   5  18        2.80        2.50        3.63 o   0.6805E-01
  -1   5  18      951.09      927.84       15.34 o   0.2687E-03
   0   5  18      119.90      113.58        7.29 o   0.4832E-02
   1   5  18       71.54       72.47        4.83 o   0.8951E-02
   2   5  18       96.51       87.59        6.93 o   0.5965E-02
   3   5  18      204.93      192.45       12.36 o   0.2161E-02
  -6   6  18      111.22       93.83        5.08 o   0.6450E-02
  -5   6  18      271.93      254.30        8.54 o   0.1866E-02
  -4   6  18      323.78      325.59       11.38 o   0.1307E-02
  -3   6  18       82.59       85.66        7.80 o   0.5991E-02
  -2   6  18       25.84       19.86        3.00 o   0.3061E-01
  -1   6  18       64.40       63.81        3.71 o   0.1096E-01
   0   6  18      271.50      260.23        7.45 o   0.1899E-02
   1   6  18       42.01       33.93        3.40 o   0.1882E-01
   2   6  18      700.06      663.07       22.34 o   0.4015E-03
  -5   7  18        5.84        2.16        3.46 o   0.6656E-01
  -4   7  18       18.79       14.28        3.76 o   0.3276E-01
  -3   7  18      128.75      136.02        6.68 o   0.4308E-02
  -2   7  18      145.17      144.42        5.20 o   0.4240E-02
  -1   7  18       14.71       15.11        2.69 o   0.4146E-01
   0   7  18      208.86      208.42        7.37 o   0.2543E-02
  -8   1  19      609.08      561.41       16.11 o   0.5611E-03
  -7   1  19      102.30      108.28        8.24 o   0.4830E-02
  -6   1  19       35.08       27.88        4.58 o   0.1864E-01
  -5   1  19      474.81      477.17       12.66 o   0.7723E-03
  -4   1  19      192.12      210.39       10.00 o   0.2382E-02
  -3   1  19        2.03        0.86        4.11 o   0.5598E-01
  -2   1  19      469.13      458.64       19.26 o   0.6887E-03
  -1   1  19      213.40      219.64        9.06 o   0.2241E-02
   0   1  19      181.31      175.97        8.15 o   0.2929E-02
   1   1  19       26.82       22.04        3.67 o   0.2615E-01
   2   1  19      221.67      214.38        9.19 o   0.2317E-02
   3   1  19      107.20      110.03        7.44 o   0.4992E-02
  -8   2  19        0.30        1.13        1.97 o   0.1628E-01
  -7   2  19       15.21       11.82        3.16 o   0.4166E-01
  -6   2  19       47.47       56.65        4.35 o   0.1237E-01
  -5   2  19        9.99       10.48        3.38 o   0.4608E-01
  -4   2  19       41.79       33.75        4.36 o   0.1682E-01
  -3   2  19      681.68      659.78       17.97 o   0.4367E-03
  -2   2  19       -4.37        1.47        4.68 o   0.4107E-01
  -1   2  19      119.15      108.01        9.94 o   0.4020E-02
   0   2  19      272.35      261.19        9.55 o   0.1787E-02
   1   2  19      703.65      664.25       16.75 o   0.4390E-03
   2   2  19      125.20      114.18        6.91 o   0.4843E-02
   3   2  19       16.69       14.88        3.68 o   0.3219E-01
  -7   3  19        3.25        4.16        2.05 o   0.1294E+00
  -6   3  19       59.38       54.50        4.47 o   0.1169E-01
  -5   3  19      343.42      313.63       14.98 o   0.1184E-02
  -4   3  19        3.08        1.31        2.31 o   0.1548E+00
  -3   3  19       64.04       64.01        4.56 o   0.1034E-01
  -2   3  19      773.76      735.19       18.48 o   0.3671E-03
  -1   3  19       68.06       70.78        7.46 o   0.7006E-02
   0   3  19      199.91      209.63        9.53 o   0.2333E-02
   1   3  19       69.60       66.92        5.61 o   0.9052E-02
   2   3  19      319.61      282.65       10.01 o   0.1557E-02
  -7   4  19      145.83      118.68        7.97 o   0.4118E-02
  -6   4  19       45.75       37.71        4.23 o   0.1588E-01
  -5   4  19      561.16      504.62       14.47 o   0.6555E-03
  -4   4  19      739.20      712.58       17.13 o   0.3954E-03
  -3   4  19       12.47       15.27        3.04 o   0.4210E-01
  -2   4  19       19.45       25.24        3.86 o   0.2528E-01
  -1   4  19       31.71       26.49        3.58 o   0.2286E-01
   0   4  19        3.78        2.56        2.78 o   0.9309E-01
   1   4  19        5.15        5.05        3.34 o   0.6467E-01
   2   4  19      119.33      121.45        7.11 o   0.4602E-02
  -6   5  19       49.30       42.78        3.99 o   0.1464E-01
  -5   5  19      348.89      320.83       10.76 o   0.1317E-02
  -4   5  19      325.07      314.16       10.96 o   0.1385E-02
  -3   5  19      345.19      336.82       11.39 o   0.1221E-02
  -2   5  19      287.44      275.41        7.97 o   0.1744E-02
  -1   5  19       95.99       86.90        6.15 o   0.6641E-02
   0   5  19      141.37      147.12        6.00 o   0.3958E-02
   1   5  19      122.14      114.14        5.87 o   0.5313E-02
  -5   6  19       40.22       37.27        4.50 o   0.1610E-01
  -4   6  19        6.03        6.97        2.39 o   0.8471E-01
  -3   6  19      341.20      311.33       10.09 o   0.1369E-02
  -2   6  19      254.65      238.00        8.63 o   0.2035E-02
  -1   6  19      390.61      365.88       10.34 o   0.1141E-02
   0   6  19      719.96      687.55       13.03 o   0.4466E-03
  -7   0  20      246.91      227.63       14.79 o   0.1658E-02
  -6   0  20        6.86       14.14        4.74 o   0.2916E-01
  -5   0  20      593.74      531.56       17.89 o   0.5711E-03
  -4   0  20      537.61      538.09       26.31 o   0.4822E-03
  -3   0  20        5.99        0.39        6.75 o   0.2088E-01
  -2   0  20      477.64      454.85       17.32 o   0.7228E-03
  -1   0  20     2257.40     2058.60       36.04 o   0.6108E-04
   0   0  20        9.21        0.73        3.84 o   0.5399E-01
   1   0  20        6.67        4.41        3.04 o   0.7506E-01
   2   0  20        3.57        0.20        4.08 o   0.5571E-01
  -7   1  20       99.92       95.97        6.85 o   0.5754E-02
  -6   1  20        2.78        3.59        2.64 o   0.9790E-01
  -5   1  20       21.77       12.34        3.38 o   0.3608E-01
  -4   1  20       -4.99        0.20        4.03 o   0.5550E-01
  -3   1  20        5.34        6.65        2.95 o   0.6546E-01
  -2   1  20       22.79       23.87        4.24 o   0.2302E-01
  -1   1  20      356.88      344.11       10.40 o   0.1240E-02
   0   1  20      117.57      123.38        7.07 o   0.4545E-02
   1   1  20      210.97      199.88        8.54 o   0.2500E-02
   2   1  20     1399.93     1194.94       23.13 o   0.1570E-03
  -7   2  20      198.79      188.35       13.00 o   0.2143E-02
  -6   2  20      174.85      173.88        7.34 o   0.3092E-02
  -5   2  20     1208.31     1101.28       19.84 o   0.1903E-03
  -4   2  20      215.93      184.69        9.37 o   0.2513E-02
  -3   2  20      110.44      132.94        9.03 o   0.3826E-02
  -2   2  20        6.54        8.39        3.55 o   0.4933E-01
  -1   2  20      555.58      538.80       14.82 o   0.6283E-03
   0   2  20        4.83        0.09        2.35 o   0.1389E+00
   1   2  20      130.51      115.38        6.58 o   0.4794E-02
   2   2  20      328.50      311.58       10.82 o   0.1363E-02
  -6   3  20        1.32        0.42        2.52 o   0.1454E+00
  -5   3  20       88.35       92.74        5.84 o   0.6481E-02
  -4   3  20      223.29      232.59        9.11 o   0.2158E-02
  -3   3  20       26.68       24.90        3.91 o   0.2335E-01
  -2   3  20      561.52      522.38       18.08 o   0.5910E-03
  -1   3  20       -0.02        1.25       11.32 o   0.1522E-04
   0   3  20       51.09       55.44        6.08 o   0.9821E-02
   1   3  20       82.29       83.03        6.38 o   0.6778E-02
  -5   4  20       22.26       18.23        3.44 o   0.3038E-01
  -4   4  20      246.35      224.62        8.75 o   0.2144E-02
  -3   4  20       34.16       39.86        3.30 o   0.1865E-01
  -2   4  20      339.80      332.10        8.91 o   0.1359E-02
  -1   4  20      400.28      378.94       11.32 o   0.1059E-02
   0   4  20      701.70      646.61       17.52 o   0.4468E-03
   1   4  20      263.39      260.95       14.06 o   0.1497E-02
  -4   5  20      189.18      184.92        6.11 o   0.3036E-02
  -3   5  20       46.95       36.01        3.99 o   0.1610E-01
  -2   5  20       23.79       25.83        2.39 o   0.3144E-01
  -1   5  20      283.01      276.23       10.55 o   0.1642E-02
   0   5  20       20.95       25.41        5.11 o   0.1956E-01
  -5   1  21        7.44        6.16        2.83 o   0.6905E-01
  -4   1  21      718.33      666.61       18.24 o   0.4296E-03
  -3   1  21       26.76       32.08        3.56 o   0.2148E-01
  -2   1  21      213.35      211.01        8.71 o   0.2381E-02
  -1   1  21      286.28      270.99        9.63 o   0.1706E-02
   0   1  21      100.63       96.04        4.70 o   0.6806E-02
   1   1  21       38.90       35.22        6.16 o   0.1279E-01
  -5   2  21      466.02      409.45       19.15 o   0.7585E-03
  -4   2  21        3.71       13.57        2.89 o   0.5548E-01
  -3   2  21        1.78        1.67        2.48 o   0.1284E+00
  -2   2  21      309.12      314.13       12.57 o   0.1340E-02
  -1   2  21      206.18      202.25        8.01 o   0.2608E-02
   0   2  21       50.96       56.62        5.19 o   0.1077E-01
  -4   3  21      162.10      148.43       11.91 o   0.2726E-02
  -3   3  21        5.17        1.16        2.34 o   0.1257E+00
  -2   3  21      207.14      196.61        9.45 o   0.2409E-02
  -1   3  21       27.44       19.95        4.33 o   0.2294E-01
   0   3  21       64.61       57.50        5.26 o   0.1008E-01
  -2   4  21       14.41       30.93        4.70 o   0.1993E-01
  -3   0  22     1118.73      999.70       27.52 o   0.2084E-03
  -2   0  22        8.84       11.69        4.16 o   0.3519E-01
